# Supplementary material for: Candida albicans Inhibits Pseudomonas aeruginosa Virulence through Suppression of Pyochelin and Pyoverdine Biosynthesis
Source: PLoS Pathog. 2015 Aug 27;11(8):e1005129. doi: 10.1371/journal.ppat.1005129 (PMC4552174; doi:10.1371/journal.ppat.1005129)
Supplement: S1 File — (XLSX) [file ppat.1005129.s015.xlsx]

## Sheet: Summary Function Breakdown
PAO1/SC5314 RNASeq Summary Table
PAO1	5816 genes
Number of genes > 2 fold up	276
Number of genes < 2 fold down	461
Gene Function	Number of genes > 2x up	% of genes >2x up in functional category	Number of genes > 2x down	% of genes > 2x down in functional category	Total Number of Genes per Functional Category
Adaptation/Protection	1	1.38889	19	26.3889	72
Amino acid biosynthesis and metabolism	4	2.58065	4	2.58065	155
Antibiotic Resistance and Susceptibility	1	5.26316	3	15.7895	19
Biosynthesis of cofactors, prosthetic groups and carriers	4	3.0303	11	8.33333	132
Carbon Compound Catabolism	6	4.44444	19	14.0741	135
Cell Division	0	0	0	0	26
Cell Wall/LPS/Capsule	1	1.16279	0	0	86
Central Intermediate Metabolism	1	1.51515	6	9.09091	66
Chaperones and Heat Shock Proteins	5	9.61538	2	3.84615	52
Chemotaxis	0	0	6	15	40
DNA replication, recombination, modification and repair	1	1.23457	0	0	81
Energy Metabolism	2	1.16279	11	6.39535	172
Fatty acid and phospholipid metabolism	0	0	6	10.7143	56
Hypothetical, unclassified, unknown	135	5.66989	185	7.76984	2381
Membrane Proteins	2	4.65116	5	11.6279	43
Motility and Attachment	0	0	6	7.79221	77
Noncoding RNA genes	9	9.18367	13	13.2653	98
Nucleotide biosynthesis and metabolism	0	0	1	1.63934	61
Protein secretion/ Export apparatus	3	3.57143	8	9.52381	84
Putative enzymes	19	4.25056	41	9.17226	447
Quinolone Signal Response	1	16.6667	1	16.6667	6
Related to phage, transposon, or plasmid	1	1.6129	3	4.83871	62
Secreted Factors (toxins, enzymes, alginate)	5	8.19672	14	22.9508	61
Transcription, RNA processing and degradation	1	2.22222	0	0	45
Transcriptional regulators	25	6.23441	14	3.49127	401
Translation	0	0	3	2	150
Transport of small molecules	44	7.8712	70	12.5224	559
Two-component regulatory systems	2	1.73913	9	7.82609	115

## Sheet: Sig05 Summary
PAO1/SC5314 Significance p < 0.05; RNASeq Summary
37 genes
# > 2x up	2
# >2x down	35
Sorted by Fold Change, Functional Class
PANumber	Gene Name	Functional Class	Function	Fold Change	log2 fold change	p value
PA4228	pchD	Transport of small molecules	pyochelin biosynthesis protein PchD	-61.3251	-5.9384	3.07275e-10
PA4221	fptA	Transport of small molecules	Fe(III)-pyochelin outer membrane receptor precursor	-26.2091	-4.712	4.21701e-11
PA4218	ampP	Transport of small molecules	siderophore transporter activity	-25.8268	-4.6908	0.000381773
PA2424	pvdL	Adaptation, protection	Siderophore biosynthetic process, pyoverdine synthesis pathway, product PvdL	-20.2307	-4.33847	4.21701e-11
PA4225	pchF	Transport of small molecules	pyochelin synthetase	-19.3468	-4.27403	1.00406e-10
PA4223	pchH	Transport of small molecules	probable ATP-binding component of ABC transporter	-17.342	-4.1162	0.00978777
PA2413	pvdH	Adaptation, protection	probable class III aminotransferase	-16.7886	-4.06941	0.0036778
PA4231	pchA	Transport of small molecules	salicylate biosynthesis isochorismate synthase	-15.496	-3.95382	1.20392e-07
PA4226	pchE	Transport of small molecules	pyochelin biosynthetic process	-15.4447	-3.94904	1.04776e-08
PA2386	pvdA	Adaptation, protection	L-ornithine N5-oxygenase	-14.9383	-3.90095	3.70503e-07
PA2392	pvdP	Adaptation, protection	PvdP	-9.12773	-3.19026	0.0233778
PA4470	fumC1	Energy metabolism	fumarate hydratase	-8.07334	-3.01317	0.000111558
PA1432	lasI	Adaptation, protection	autoinducer synthesis protein LasI	-6.51354	-2.70344	3.72444e-05
PA5267	hcpB	Secreted Factors (toxins, enzymes, alginate)	secreted protein Hcp	-5.82993	-2.54348	0.0131318
PA2402		Putative enzymes	probable non-ribosomal peptide synthetase	-5.75188	-2.52403	0.00029833
PA2398	fpvA	Transport of small molecules	ferripyoverdine receptor	-5.43143	-2.44133	0.00196294
PA1657	hsiB2	Protein secretion/export apparatus	protein secretion by the type VI secretion system	-5.30063	-2.40616	0.00749171
PA2587	pqsH	Biosynthesis of cofactors, prosthetic groups and carriers	probable FAD-dependent monooxygenase	-4.78349	-2.25806	0.00980621
PA2399	pvdD	Adaptation, protection	pyoverdine synthetase D	-4.6537	-2.21838	0.00357352
PA3190		Transport of small molecules	probable binding protein component of ABC sugar transporter	-4.40791	-2.14009	0.0457489
PA1412		Hypothetical, unclassified, unknown	hypothetical protein	-4.35315	-2.12206	0.00935514
PA4722		Putative enzymes	probable aminotransferase	-4.2184	-2.07669	0.000264044
PA0572		Hypothetical, unclassified, unknown	hypothetical protein	-3.97465	-1.99083	0.0196918
PA1656	hsiA2	Protein secretion/export apparatus	protein secretion by the type VI secretion system	-3.84868	-1.94436	0.00749171
PA2693		Hypothetical, unclassified, unknown	conserved hypothetical protein	-3.8465	-1.94355	0.0185318
PA1658	hsiC2	Protein secretion/export apparatus	protein secretion by the type VI secretion system	-3.81964	-1.93344	0.0036778
PA1387		Hypothetical, unclassified, unknown	hypothetical protein	-3.80873	-1.92931	0.00143573
PA2463		Hypothetical, unclassified, unknown	hypothetical protein	-3.8082	-1.92911	0.00522562
PA0852	cbpD	Secreted Factors (toxins, enzymes, alginate)	chitin-binding protein CbpD precursor	-3.72152	-1.89589	0.0234362
PA1316		Transport of small molecules	probable MFS transporter	-3.68394	-1.88125	0.00570548
PA0085	hcp1	Secreted Factors (toxins, enzymes, alginate)	interaction with host via secreted substance involved in symbiotic interaction	-3.64088	-1.86429	0.00522562
PA1249	aprA	Secreted Factors (toxins, enzymes, alginate)	alkaline metalloproteinase precursor	-3.52288	-1.81676	0.0182417
PA0083	tssB1	Protein secretion/export apparatus	protein secretion by the type VI secretion system	-3.51318	-1.81278	0.0394187
PA0090	clpV1	Chaperones & heat shock proteins	probable ClpA/B-type chaperone	-3.35328	-1.74557	0.0362439
PA1178	oprH	Transport of small molecules	PhoP/Q and low Mg2+ inducible outer membrane protein H1 precursor	-3.20137	-1.67869	0.0234362
PA4280.1		Non-coding RNA gene	5S ribosomal RNA	3.26607	1.70755	0.0234362
PA1421	gbuA	Amino acid biosynthesis and metabolism	guanidinobutyrase	5.67118	2.50365	0.00980621

## Sheet: Complete RNASeq Data
PANumber	Feature ID	Primary Function	Product Name	foldChange	foldChange	log2FoldChange	pval	padj
PA2424	pvdL	Adaptation, protection	PvdL	-20.2307	0.0494298	-4.33847	1.4938e-14	4.21701e-11
PA2386	pvdA	Adaptation, protection	L-ornithine N5-oxygenase	-14.9383	0.0669419	-3.90095	4.59355e-10	3.70503e-07
PA2395	pvdO	Adaptation, protection	PvdO	-9.76998	0.102354	-3.28836	0.00812541	0.468123
PA2392	pvdP	Adaptation, protection	PvdP	-9.12773	0.109556	-3.19026	0.000128359	0.0233778
PA2314		Adaptation, protection	PvdH	-7.1233	0.140384	-2.83255	0.363904	1
PA1432	lasI	Adaptation, protection	autoinducer synthesis protein LasI	-6.51354	0.153526	-2.70344	5.27728e-08	3.72444e-05
PA4468	sodM	Adaptation, protection	superoxide dismutase	-5.16856	0.193477	-2.36976	0.00273568	0.230532
PA3476	rhlI	Adaptation, protection	autoinducer synthesis protein RhlI	-4.77835	0.209277	-2.25651	0.00280349	0.232772
PA2385	pvdQ	Adaptation, protection	PvdQ	-4.69293	0.213086	-2.23049	0.0129402	0.619156
PA2399	pvdD	Adaptation, protection	pyoverdine synthetase D	-4.6537	0.214883	-2.21838	9.49395e-06	0.00357352
PA2396	pvdF	Adaptation, protection	pyoverdine synthetase F	-3.73541	0.267708	-1.90127	0.010455	0.541548
PA2400	pvdJ	Adaptation, protection	PvdJ	-3.3563	0.297947	-1.74687	0.000471736	0.0634147
PA2425	pvdG	Adaptation, protection	PvdG	-3.23105	0.309497	-1.692	0.383177	1
PA2394	pvdN	Adaptation, protection	PvdN	-2.64737	0.377733	-1.40456	0.0828885	1
PA3266	capB	Adaptation, protection	cold acclimation protein B	-2.34801	0.425892	-1.23144	0.0113381	0.57671
PA4613	katB	Adaptation, protection	catalase	-2.26538	0.441426	-1.17976	0.0266106	0.981985
PA0456		Adaptation, protection	probable cold-shock protein	-2.13387	0.468632	-1.09347	0.0120313	0.595865
PA4110	ampC	Adaptation, protection	beta-lactamase precursor	-2.09141	0.478146	-1.06448	0.02548	0.952717
PA1002	phnB	Adaptation, protection	anthranilate synthase component II	-2.01212	0.496988	-1.00872	0.289937	1
PA3327		Adaptation, protection	probable non-ribosomal peptide synthetase	-1.88519	0.530452	-0.914707	0.0468656	1
PA4078		Adaptation, protection	probable nonribosomal peptide synthetase	-1.77241	0.564205	-0.825709	0.209085	1
PA2826		Adaptation, protection	probable glutathione peroxidase	-1.562	0.640203	-0.643398	0.128312	1
PA3818		Adaptation, protection	extragenic suppressor protein SuhB	-1.50087	0.666281	-0.585797	0.227835	1
PA4612		Adaptation, protection	conserved hypothetical protein	-1.4483	0.690465	-0.53436	0.534392	1
PA4876	osmE	Adaptation, protection	osmotically inducible lipoprotein OsmE	-1.44001	0.694441	-0.526077	0.17213	1
PA2065	pcoA	Adaptation, protection	copper resistance protein A precursor	-1.28295	0.779454	-0.359465	1	1
PA1782		Adaptation, protection	probable serine/threonine-protein kinase	-1.23722	0.808267	-0.307096	0.877077	1
PA2832	tpm	Adaptation, protection	thiopurine methyltransferase	-1.22282	0.817781	-0.290214	0.774264	1
PA4743	rbfA	Adaptation, protection	ribosome-binding factor A	-1.22122	0.818852	-0.288326	0.564879	1
PA0139	ahpC	Adaptation, protection	alkyl hydroperoxide reductase subunit C	-1.19584	0.836234	-0.258022	0.657539	1
PA1130	rhlC	Adaptation, protection	rhamnosyltransferase 2	-1.18919	0.840906	-0.249984	0.955135	1
PA4236	katA	Adaptation, protection	catalase	-1.17314	0.852412	-0.230377	0.60809	1
PA4235	bfrA	Adaptation, protection	bacterioferritin	-1.17181	0.853382	-0.228737	0.675229	1
PA4760	dnaJ	Adaptation, protection	DnaJ protein	-1.16677	0.857066	-0.222522	0.592003	1
PA2532	tpx	Adaptation, protection	thiol peroxidase	-1.13869	0.878203	-0.187374	0.914437	1
PA4428	sspA	Adaptation, protection	stringent starvation protein A	-1.13629	0.880056	-0.184333	0.944671	1
PA2622	cspD	Adaptation, protection	cold-shock protein CspD	-1.12636	0.887812	-0.171674	0.581921	1
PA3531	bfrB	Adaptation, protection	bacterioferritin	-1.10105	0.908228	-0.138874	0.584078	1
PA4378	inaA	Adaptation, protection	InaA protein	-1.0643	0.939588	-0.0899004	0.727861	1
PA4427	sspB	Adaptation, protection	stringent starvation protein B	-1.03533	0.965879	-0.0500857	0.738263	1
PA0140	ahpF	Adaptation, protection	alkyl hydroperoxide reductase subunit F	-1.02093	0.979503	-0.0298784	0.980716	1
PA5117	typA	Adaptation, protection	regulatory protein TypA	-1.00721	0.992845	-0.0103602	0.95081	1
PA0934	relA	Adaptation, protection	GTP pyrophosphokinase	-1.00277	0.997242	-0.00398414	1	1
PA5372	betA	Adaptation, protection	choline dehydrogenase	1.01126	1.01126	0.0161555	0.887485	1
PA1151	imm2	Adaptation, protection	pyocin S2 immunity protein	1.02536	1.02536	0.0361334	0.881043	1
PA1008	bcp	Adaptation, protection	bacterioferritin comigratory protein	1.03029	1.03029	0.0430542	0.95342	1
PA3109		Adaptation, protection	hypothetical protein	1.03632	1.03632	0.0514642	0.678805	1
PA3450		Adaptation, protection	probable antioxidant protein	1.04039	1.04039	0.0571192	1	1
PA5272	cyaA	Adaptation, protection	adenylate cyclase	1.05422	1.05422	0.0761779	0.963953	1
PA5241	ppx	Adaptation, protection	exopolyphosphatase	1.05779	1.05779	0.0810502	0.899135	1
PA0595	ostA	Adaptation, protection	organic solvent tolerance protein OstA precursor	1.06578	1.06578	0.0919142	0.766654	1
PA4606		Adaptation, protection	conserved hypothetical protein	1.07593	1.07593	0.105587	0.90929	1
PA5373	betB	Adaptation, protection	betaine aldehyde dehydrogenase	1.0835	1.0835	0.115699	0.72208	1
PA5338	spoT	Adaptation, protection	guanosine-3',5'-bis(diphosphate) 3'-pyrophosphohydrolase	1.0904	1.0904	0.124863	0.831926	1
PA4566	obg	Adaptation, protection	GTP-binding protein Obg	1.11043	1.11043	0.151118	0.788491	1
PA1159		Adaptation, protection	probable cold-shock protein	1.12818	1.12818	0.174002	0.685026	1
PA3625	surE	Adaptation, protection	survival protein SurE	1.14568	1.14568	0.19621	0.686908	1
PA2185	katN	Adaptation, protection	non-heme catalase KatN	1.1968	1.1968	0.259179	0.580199	1
PA5242	ppk	Adaptation, protection	polyphosphate kinase	1.20497	1.20497	0.269003	0.55279	1
PA4472	pmbA	Adaptation, protection	PmbA protein	1.21932	1.21932	0.286078	0.554084	1
PA4366	sodB	Adaptation, protection	superoxide dismutase	1.26279	1.26279	0.336619	0.409369	1
PA0950		Adaptation, protection	probable arsenate reductase	1.27846	1.27846	0.35441	0.430543	1
PA0962		Adaptation, protection	probable dna-binding stress protein	1.28144	1.28144	0.357764	0.349505	1
PA2830	htpX	Adaptation, protection	heat shock protein HtpX	1.31762	1.31762	0.397929	0.262409	1
PA4557	lytB	Adaptation, protection	LytB protein	1.323	1.323	0.403809	0.374959	1
PA2147	katE	Adaptation, protection	catalase HPII	1.39689	1.39689	0.482218	0.828669	1
PA2064	pcoB	Adaptation, protection	copper resistance protein B precursor	1.45311	1.45311	0.539147	0.827169	1
PA0031	betC	Adaptation, protection	choline sulfatase	1.52938	1.52938	0.612949	0.247415	1
PA0059	osmC	Adaptation, protection	osmotically inducible protein OsmC	1.54353	1.54353	0.626235	0.827474	1
PA2850	ohr	Adaptation, protection	organic hydroperoxide resistance protein	1.58882	1.58882	0.667956	0.93878	1
PA1001	phnA	Adaptation, protection	anthranilate synthase component I	1.64929	1.64929	0.721845	0.442309	1
PA3217	cyaB	Adaptation, Protection	CyaB	2.25699	2.25699	1.1744	0.0594432	1
PA0288	gpuA	Amino acid biosynthesis and metabolism	agmatinase	-11.6491	0.0858438	-3.54214	0.0544706	1
PA2531		Amino acid biosynthesis and metabolism	probable aminotransferase	-3.88054	0.257696	-1.95626	0.0903502	1
PA4846	aroQ1	Amino acid biosynthesis and metabolism	3-dehydroquinate dehydratase	-2.21184	0.452113	-1.14524	0.117034	1
PA2444	glyA2	Amino acid biosynthesis and metabolism	serine hydroxymethyltransferase	-2.17415	0.45995	-1.12045	0.0970233	1
PA0293	aguB	Amino acid biosynthesis and metabolism	N-carbamoylputrescine amidohydrolase	-1.81316	0.551522	-0.858509	0.336836	1
PA1326	ilvA2	Amino acid biosynthesis and metabolism	threonine dehydratase, biosynthetic	-1.81202	0.551869	-0.857602	0.204291	1
PA2084		Amino acid biosynthesis and metabolism	probable asparagine synthetase	-1.78259	0.560983	-0.833972	0.600033	1
PA3475	pheC	Amino acid biosynthesis and metabolism	cyclohexadienyl dehydratase precursor	-1.7356	0.576168	-0.795439	0.211962	1
PA2443	sdaA	Amino acid biosynthesis and metabolism	L-serine dehydratase	-1.64896	0.606443	-0.721556	0.251767	1
PA2445	gcvP2	Amino acid biosynthesis and metabolism	glycine cleavage system protein P2	-1.49891	0.66715	-0.583918	0.27196	1
PA0826.2	ssrA	Amino acid biosynthesis and metabolism	tmRNA	-1.42548	0.70152	-0.511444	0.30321	1
PA2442	gcvT2	Amino acid biosynthesis and metabolism	glycine cleavage system protein T2	-1.4106	0.708918	-0.496309	0.469391	1
PA1337	ansB	Amino acid biosynthesis and metabolism	glutaminase-asparaginase	-1.39101	0.718904	-0.476129	0.343842	1
PA5213	gcvP1	Amino acid biosynthesis and metabolism	glycine cleavage system protein P1	-1.38742	0.72076	-0.472409	0.246905	1
PA4960		Amino acid biosynthesis and metabolism	probable phosphoserine phosphatase	-1.31953	0.757845	-0.400025	0.414087	1
PA5204	argA	Amino acid biosynthesis and metabolism	N-acetylglutamate synthase	-1.31355	0.761295	-0.393473	0.289763	1
PA1217		Amino acid biosynthesis and metabolism	probable 2-isopropylmalate synthase	-1.30136	0.768426	-0.380021	1	1
PA3164		Amino acid biosynthesis and metabolism	still frameshift 3-PHOSPHOSHIKIMATE 1-CARBOXYVINYLTRANSFERASE prephenate dehydrogenase	-1.29615	0.771517	-0.37423	0.465923	1
PA5119	glnA	Amino acid biosynthesis and metabolism	glutamine synthetase	-1.28751	0.776693	-0.364583	0.523012	1
PA5100	hutU	Amino acid biosynthesis and metabolism	urocanase	-1.28139	0.780402	-0.35771	0.221342	1
PA2683		Amino acid biosynthesis and metabolism	probable serine/threonine dehydratase, degradative	-1.2553	0.796622	-0.328033	0.581826	1
PA0164		Amino acid biosynthesis and metabolism	probable gamma-glutamyltranspeptidase	-1.2546	0.797068	-0.327225	0.513227	1
PA3525	argG	Amino acid biosynthesis and metabolism	argininosuccinate synthase	-1.23142	0.812074	-0.300317	0.571038	1
PA3121	leuC	Amino acid biosynthesis and metabolism	3-isopropylmalate dehydratase large subunit	-1.22224	0.818173	-0.289523	0.359102	1
PA0865	hpd	Amino acid biosynthesis and metabolism	4-hydroxyphenylpyruvate dioxygenase	-1.22185	0.818432	-0.289065	0.360639	1
PA4977	aruI	Amino acid biosynthesis and metabolism	probable acetolactate synthase large subunit	-1.19222	0.838773	-0.253648	0.935097	1
PA2249	bkdB	Amino acid biosynthesis and metabolism	branched-chain alpha-keto acid dehydrogenase (lipoamide component)	-1.18423	0.844433	-0.243944	0.780411	1
PA0400		Amino acid biosynthesis and metabolism	probable cystathionine gamma-lyase	-1.18284	0.845426	-0.242249	0.791086	1
PA0650	trpD	Amino acid biosynthesis and metabolism	anthranilate phosphoribosyltransferase	-1.18224	0.845851	-0.241524	0.592648	1
PA3116		Amino acid biosynthesis and metabolism	probable aspartate-semialdehyde dehydrogenase	-1.17652	0.849965	-0.234524	0.442816	1
PA5091	hutG	Amino acid biosynthesis and metabolism	N-formylglutamate amidohydrolase	-1.17236	0.852983	-0.229412	0.678875	1
PA0782	putA	Amino acid biosynthesis and metabolism	proline dehydrogenase PutA	-1.16152	0.860943	-0.216011	0.58651	1
PA2248	bkdA2	Amino acid biosynthesis and metabolism	2-oxoisovalerate dehydrogenase (beta subunit)	-1.16081	0.861469	-0.215129	0.638438	1
PA0035	trpA	Amino acid biosynthesis and metabolism	tryptophan synthase alpha chain	-1.15388	0.86664	-0.206495	0.646611	1
PA2709	cysK	Amino acid biosynthesis and metabolism	cysteine synthase A	-1.15263	0.867579	-0.204932	0.573743	1
PA0393	proC	Amino acid biosynthesis and metabolism	pyrroline-5-carboxylate reductase	-1.15215	0.867941	-0.204331	0.961234	1
PA0025	aroE	Amino acid biosynthesis and metabolism	shikimate dehydrogenase	-1.14344	0.874552	-0.193384	0.824866	1
PA0399		Amino acid biosynthesis and metabolism	cystathionine beta-synthase	-1.13458	0.881384	-0.182158	0.820213	1
PA0651	trpC	Amino acid biosynthesis and metabolism	indole-3-glycerol-phosphate synthase	-1.1245	0.889286	-0.16928	0.705379	1
PA1687	speE	Amino acid biosynthesis and metabolism	spermidine synthase	-1.12029	0.892625	-0.163873	0.85613	1
PA4588	gdhA	Amino acid biosynthesis and metabolism	glutamate dehydrogenase	-1.11455	0.897221	-0.156465	0.615912	1
PA5379	sdaB	Amino acid biosynthesis and metabolism	L-serine dehydratase	-1.1125	0.898877	-0.153804	0.868133	1
PA0223		Amino acid biosynthesis and metabolism	probable dihydrodipicolinate synthetase	-1.11114	0.899973	-0.152046	0.868063	1
PA0662	argC	Amino acid biosynthesis and metabolism	N-acetyl-gamma-glutamyl-phosphate reductase	-1.11097	0.900115	-0.151819	0.713239	1
PA0609	trpE	Amino acid biosynthesis and metabolism	anthranilate synthetase component I	-1.10298	0.906637	-0.141403	0.722498	1
PA3418	ldh	Amino acid biosynthesis and metabolism	leucine dehydrogenase	-1.10035	0.908805	-0.137958	0.717263	1
PA4180		Amino acid biosynthesis and metabolism	probable acetolactate synthase large subunit	-1.08984	0.917566	-0.124116	0.739937	1
PA5278	dapF	Amino acid biosynthesis and metabolism	diaminopimelate epimerase	-1.08707	0.919905	-0.120443	0.89375	1
PA5171	arcA	Amino acid biosynthesis and metabolism	arginine deiminase	-1.08567	0.921089	-0.118588	0.639102	1
PA3117	asd	Amino acid biosynthesis and metabolism	aspartate semialdehyde dehydrogenase	-1.08153	0.92462	-0.113068	0.778365	1
PA5092	hutI	Amino acid biosynthesis and metabolism	imidazolone-5-propionate hydrolase HutI	-1.07864	0.927093	-0.109214	1	1
PA0872	phhA	Amino acid biosynthesis and metabolism	phenylalanine-4-hydroxylase	-1.07793	0.927702	-0.108267	0.751024	1
PA3113	trpF	Amino acid biosynthesis and metabolism	N-(5'phosphoribosyl)anthranilate (PRA) isomerase	-1.07365	0.931404	-0.102521	0.808894	1
PA5035	gltD	Amino acid biosynthesis and metabolism	glutamate synthase small chain	-1.07284	0.932106	-0.101434	0.870834	1
PA3152	hisH2	Amino acid biosynthesis and metabolism	glutamine amidotransferase	-1.05404	0.948727	-0.075935	0.880905	1
PA4930	alr	Amino acid biosynthesis and metabolism	biosynthetic alanine racemase	-1.0475	0.95465	-0.0669556	0.927962	1
PA5172	arcB	Amino acid biosynthesis and metabolism	ornithine carbamoyltransferase, catabolic	-1.04676	0.955326	-0.0659347	0.728019	1
PA5173	arcC	Amino acid biosynthesis and metabolism	carbamate kinase	-1.03878	0.962669	-0.0548884	0.805233	1
PA5263	argH	Amino acid biosynthesis and metabolism	argininosuccinate lyase	-1.03262	0.968412	-0.0463075	0.905485	1
PA5495	thrB	Amino acid biosynthesis and metabolism	homoserine kinase	-1.0303	0.970593	-0.0430622	0.930467	1
PA1818	ldcA	Amino acid biosynthesis and metabolism	probable Orn/Arg/Lys decarboxylase	-1.03027	0.97062	-0.043021	0.876815	1
PA0899	aruB	Amino acid biosynthesis and metabolism	succinylarginine dihydrolase	-1.02548	0.97515	-0.0363045	0.960994	1
PA3165	hisC2	Amino acid biosynthesis and metabolism	histidinol-phosphate aminotransferase	-1.01762	0.982689	-0.0251933	0.911229	1
PA4759	dapB	Amino acid biosynthesis and metabolism	dihydrodipicolinate reductase	-1.01722	0.983068	-0.0246362	0.898032	1
PA0292	aguA	Amino acid biosynthesis and metabolism	agmatine deiminase	-1.00763	0.992423	-0.0109724	0.907937	1
PA0904	lysC	Amino acid biosynthesis and metabolism	aspartate kinase alpha and beta chain	-1.00339	0.996621	-0.00488324	0.974749	1
PA0432	sahH	Amino acid biosynthesis and metabolism	S-adenosyl-L-homocysteine hydrolase	-1.00304	0.996974	-0.00437204	0.996795	1
PA5025	metY	Amino acid biosynthesis and metabolism	homocysteine synthase	-1.00047	0.999527	-0.0006827	1	1
PA5214	gcvH1	Amino acid biosynthesis and metabolism	glycine cleavage system protein H1	1.00115	1.00115	0.00165612	1	1
PA5323	argB	Amino acid biosynthesis and metabolism	acetylglutamate kinase	1.00633	1.00633	0.00910132	0.950823	1
PA3151	hisF2	Amino acid biosynthesis and metabolism	imidazoleglycerol-phosphate synthase, cyclase subunit	1.00767	1.00767	0.0110274	0.987281	1
PA3736	hom	Amino acid biosynthesis and metabolism	homoserine dehydrogenase	1.01887	1.01887	0.0269679	0.897947	1
PA1750		Amino acid biosynthesis and metabolism	phospho-2-dehydro-3-deoxyheptonate aldolase	1.02159	1.02159	0.030818	0.829114	1
PA5413	ltaA	Amino acid biosynthesis and metabolism	low specificity l-threonine aldolase	1.02632	1.02632	0.0374828	0.861714	1
PA0331	ilvA1	Amino acid biosynthesis and metabolism	threonine dehydratase, biosynthetic	1.02732	1.02732	0.0388814	0.929968	1
PA4694	ilvC	Amino acid biosynthesis and metabolism	ketol-acid reductoisomerase	1.02972	1.02972	0.0422512	1	1
PA5215	gcvT1	Amino acid biosynthesis and metabolism	glycine-cleavage system protein T1	1.03672	1.03672	0.0520282	0.81056	1
PA4756	carB	Amino acid biosynthesis and metabolism	carbamoylphosphate synthetase large subunit	1.03762	1.03762	0.053273	0.85289	1
PA0353	ilvD	Amino acid biosynthesis and metabolism	dihydroxy-acid dehydratase	1.03898	1.03898	0.0551669	0.94556	1
PA5302	dadX	Amino acid biosynthesis and metabolism	catabolic alanine racemase	1.04119	1.04119	0.0582381	0.731868	1
PA0390	metX	Amino acid biosynthesis and metabolism	homoserine O-acetyltransferase	1.04437	1.04437	0.0626272	0.822417	1
PA5036	gltB	Amino acid biosynthesis and metabolism	glutamate synthase large chain precursor	1.04752	1.04752	0.0669761	0.923663	1
PA3120	leuD	Amino acid biosynthesis and metabolism	3-isopropylmalate dehydratase small subunit	1.04962	1.04962	0.0698619	0.994457	1
PA5067	hisE	Amino acid biosynthesis and metabolism	phosphoribosyl-ATP pyrophosphohydrolase	1.05512	1.05512	0.0774029	0.968876	1
PA3166	pheA	Amino acid biosynthesis and metabolism	chorismate mutase	1.06818	1.06818	0.09516	0.808073	1
PA3459		Amino acid biosynthesis and metabolism	probable glutamine amidotransferase	1.06829	1.06829	0.0953092	0.971574	1
PA3658	glnD	Amino acid biosynthesis and metabolism	protein-PII uridylyltransferase	1.07403	1.07403	0.103032	0.714417	1
PA4519	speC	Amino acid biosynthesis and metabolism	probable ornithine decarboxylase	1.0776	1.0776	0.107816	0.661321	1
PA2104		Amino acid biosynthesis and metabolism	probable cysteine synthase	1.07875	1.07875	0.10936	0.993137	1
PA2943		Amino acid biosynthesis and metabolism	phospho-2-dehydro-3-deoxyheptonate aldolase	1.07977	1.07977	0.11072	0.857296	1
PA0649	trpG	Amino acid biosynthesis and metabolism	anthranilate synthase component II	1.08068	1.08068	0.111937	0.802915	1
PA0932	cysM	Amino acid biosynthesis and metabolism	cysteine synthase B	1.08123	1.08123	0.112671	0.897596	1
PA4565	proB	Amino acid biosynthesis and metabolism	glutamate 5-kinase	1.0831	1.0831	0.115171	0.823308	1
PA3816	cysE	Amino acid biosynthesis and metabolism	O-acetylserine synthase	1.08346	1.08346	0.115644	0.975711	1
PA5277	lysA	Amino acid biosynthesis and metabolism	diaminopimelate decarboxylase	1.08895	1.08895	0.122933	0.742524	1
PA2247	bkdA1	Amino acid biosynthesis and metabolism	2-oxoisovalerate dehydrogenase (alpha subunit)	1.09108	1.09108	0.125754	0.756474	1
PA5140	hisF1	Amino acid biosynthesis and metabolism	imidazoleglycerol-phosphate synthase, cyclase subunit	1.09294	1.09294	0.128209	0.893236	1
PA1010	dapA	Amino acid biosynthesis and metabolism	dihydrodipicolinate synthase	1.09551	1.09551	0.131597	0.81754	1
PA5143	hisB	Amino acid biosynthesis and metabolism	imidazoleglycerol-phosphate dehydratase	1.09801	1.09801	0.134895	0.722342	1
PA5038	aroB	Amino acid biosynthesis and metabolism	3-dehydroquinate synthase	1.09902	1.09902	0.136222	0.851561	1
PA0297	spuA	Amino acid biosynthesis and metabolism	probable glutamine amidotransferase	1.10072	1.10072	0.138452	0.848737	1
PA1681	aroC	Amino acid biosynthesis and metabolism	chorismate synthase	1.11062	1.11062	0.151367	0.796836	1
PA3735	thrC	Amino acid biosynthesis and metabolism	threonine synthase	1.11187	1.11187	0.15299	0.713515	1
PA1843	metH	Amino acid biosynthesis and metabolism	methionine synthase	1.11714	1.11714	0.15981	0.643259	1
PA4448	hisD	Amino acid biosynthesis and metabolism	histidinol dehydrogenase	1.12205	1.12205	0.166138	0.696055	1
PA4548		Amino acid biosynthesis and metabolism	probable D-amino acid oxidase	1.12842	1.12842	0.174307	0.656295	1
PA3537	argF	Amino acid biosynthesis and metabolism	ornithine carbamoyltransferase, anabolic	1.14253	1.14253	0.192233	0.634202	1
PA3068	gdhB	Amino acid biosynthesis and metabolism	NAD-dependent glutamate dehydrogenase	1.14373	1.14373	0.193746	0.716255	1
PA3792	leuA	Amino acid biosynthesis and metabolism	2-isopropylmalate synthase	1.14588	1.14588	0.196454	0.634452	1
PA5013	ilvE	Amino acid biosynthesis and metabolism	branched-chain amino acid transferase	1.14876	1.14876	0.200078	0.646257	1
PA3107	metZ	Amino acid biosynthesis and metabolism	o-succinylhomoserine sulfhydrylase	1.15168	1.15168	0.203739	0.649047	1
PA3118	leuB	Amino acid biosynthesis and metabolism	3-isopropylmalate dehydrogenase	1.15274	1.15274	0.20507	0.614126	1
PA2253	ansA	Amino acid biosynthesis and metabolism	L-asparaginase I	1.16434	1.16434	0.219511	1	1
PA5206	argE	Amino acid biosynthesis and metabolism	acetylornithine deacetylase	1.16965	1.16965	0.226077	0.754358	1
PA1685	masA	Amino acid biosynthesis and metabolism	enolase-phosphatase E-1	1.17988	1.17988	0.238639	0.648067	1
PA0897	aruG	Amino acid biosynthesis and metabolism	arginine/ornithine succinyltransferase AII subunit	1.18111	1.18111	0.240143	0.572261	1
PA5141	hisA	Amino acid biosynthesis and metabolism	phosphoribosylformimino-5-aminoimidazole carboxamide	1.18138	1.18138	0.240473	0.909107	1
PA0901	aruE	Amino acid biosynthesis and metabolism	succinylglutamate desuccinylase	1.18212	1.18212	0.241373	0.529482	1
PA0870	phhC	Amino acid biosynthesis and metabolism	aromatic amino acid aminotransferase	1.18324	1.18324	0.242742	0.45127	1
PA5066	hisI	Amino acid biosynthesis and metabolism	phosphoribosyl-AMP cyclohydrolase	1.18493	1.18493	0.244808	0.632741	1
PA0871	phhB	Amino acid biosynthesis and metabolism	pterin-4-alpha-carbinolamine dehydratase	1.18921	1.18921	0.250004	0.614839	1
PA5304	dadA	Amino acid biosynthesis and metabolism	D-amino acid dehydrogenase, small subunit	1.19284	1.19284	0.254398	0.578275	1
PA4402	argJ	Amino acid biosynthesis and metabolism	glutamate N-acetyltransferase	1.19449	1.19449	0.256398	0.548314	1
PA3175		Amino acid biosynthesis and metabolism	probable arginase family protein	1.19788	1.19788	0.260487	1	1
PA4696	ilvI	Amino acid biosynthesis and metabolism	acetolactate synthase large subunit	1.20438	1.20438	0.268288	0.523305	1
PA0036	trpB	Amino acid biosynthesis and metabolism	tryptophan synthase beta chain	1.21679	1.21679	0.283076	0.618894	1
PA0896	aruF	Amino acid biosynthesis and metabolism	arginine/ornithine succinyltransferase AI subunit	1.22371	1.22371	0.291265	0.550534	1
PA4443	cysD	Amino acid biosynthesis and metabolism	ATP sulfurylase small subunit	1.22534	1.22534	0.293185	0.630466	1
PA5429	aspA	Amino acid biosynthesis and metabolism	aspartate ammonia-lyase	1.23696	1.23696	0.306802	0.426233	1
PA0895	aruC	Amino acid biosynthesis and metabolism	N-succinylglutamate 5-semialdehyde dehydrogenase	1.28654	1.28654	0.363499	0.406843	1
PA4449	hisG	Amino acid biosynthesis and metabolism	ATP-phosphoribosyltransferase	1.2874	1.2874	0.364461	0.421814	1
PA4602	glyA3	Amino acid biosynthesis and metabolism	serine hydroxymethyltransferase	1.28896	1.28896	0.36621	0.299593	1
PA1756	cysH	Amino acid biosynthesis and metabolism	3'-phosphoadenosine-5'-phosphosulfate reductase	1.30533	1.30533	0.384414	0.49698	1
PA5039	aroK	Amino acid biosynthesis and metabolism	shikimate kinase	1.30762	1.30762	0.386947	0.40849	1
PA4442	cysN	Amino acid biosynthesis and metabolism	ATP sulfurylase GTP-binding subunit/APS kinase	1.30868	1.30868	0.388117	0.470577	1
PA1757	thrH	Amino acid biosynthesis and metabolism	homoserine kinase	1.33736	1.33736	0.419389	0.727205	1
PA2446	gcvH2	Amino acid biosynthesis and metabolism	glycine cleavage system protein H2	1.3462	1.3462	0.42889	0.328437	1
PA4839	speA (NC_002516 5431380..5433291)	Amino acid biosynthesis and metabolism	biosynthetic arginine decarboxylase	1.36594	1.36594	0.449893	0.304417	1
PA4695	ilvH	Amino acid biosynthesis and metabolism	acetolactate synthase isozyme III small subunit	1.36596	1.36596	0.449916	0.345488	1
PA5098	hutH	Amino acid biosynthesis and metabolism	histidine ammonia-lyase	1.36897	1.36897	0.45309	0.595691	1
PA4447	hisC1	Amino acid biosynthesis and metabolism	histidinol-phosphate aminotransferase	1.37617	1.37617	0.460655	0.336609	1
PA0898	aruD	Amino acid biosynthesis and metabolism	succinylglutamate 5-semialdehyde dehydrogenase	1.38382	1.38382	0.468655	0.318966	1
PA3357	dsdA	Amino acid biosynthesis and metabolism	D-serine dehydratase	1.38812	1.38812	0.47313	0.358779	1
PA5142	hisH1	Amino acid biosynthesis and metabolism	glutamine amidotransferase	1.52488	1.52488	0.608694	0.256517	1
PA0361		Amino acid biosynthesis and metabolism	probable gamma-glutamyltranspeptidase precursor	1.58147	1.58147	0.661267	0.149028	1
PA0316	serA	Amino acid biosynthesis and metabolism	D-3-phosphoglycerate dehydrogenase	1.60312	1.60312	0.680879	0.0945069	1
PA1684		Amino acid biosynthesis and metabolism	probable oxidase	1.70033	1.70033	0.765811	0.163049	1
PA4976	aruH	Amino acid biosynthesis and metabolism	aspartate transaminase	1.74376	1.74376	0.802199	0.410162	1
PA1162	dapE	Amino acid biosynthesis and metabolism	succinyl-diaminopimelate desuccinylase	1.77052	1.77052	0.824175	0.169931	1
PA0132		Amino acid biosynthesis and metabolism	beta-alanine--pyruvate transaminase	2.82765	2.82765	1.4996	0.000675592	0.0829216
PA5415	glyA1	Amino acid biosynthesis and metabolism	serine hydroxymethyltransferase	2.96703	2.96703	1.56902	0.145618	1
PA1927	metE	Amino acid biosynthesis and metabolism	5-methyltetrahydropteroyltriglutamate-homocysteine S-methyltransferase	3.26642	3.26642	1.70771	0.000986204	0.11122
PA1421	gbuA	Amino acid biosynthesis and metabolism	guanidinobutyrase	5.67118	5.67118	2.50365	4.37432e-05	0.00980621
PA0245	aroQ2	Amino acid biosynthesis and metabolism	3-dehydroquinate dehydratase	Inf	Inf	Inf	0.46674	1
PA0826.1		Amino acid biosynthesis and metabolism	translated portion of tmRNA gene ssrA	NA	NA	NA	NA	NA
PA2493	mexE	Antibiotic resistance and susceptibility	RND multidrug efflux membrane fusion protein MexE precursor	-2.89141	0.345852	-1.53178	0.232437	1
PA2019		Antibiotic resistance and susceptibility	RND multidrug efflux membrane fusion protein precursor	-2.32382	0.430326	-1.2165	0.183779	1
PA1238		Antibiotic resistance and susceptibility	probable outer membrane component of multidrug efflux pump	-2.23013	0.448405	-1.15713	0.99839	1
PA1237		Antibiotic resistance and susceptibility	probable multidrug resistance efflux pump	-1.77165	0.564446	-0.825093	0.673392	1
PA5159		Antibiotic resistance and susceptibility	multidrug resistance protein	-1.65016	0.606003	-0.722603	0.107786	1
PA4119	aph	Antibiotic resistance and susceptibility	aminoglycoside 3'-phosphotransferase type IIb	-1.59518	0.626889	-0.673717	0.751073	1
PA4599	mexC	Antibiotic resistance and susceptibility	RND multidrug efflux membrane fusion protein MexC precursor	-1.5311	0.653125	-0.61457	1	1
PA4990		Antibiotic resistance and susceptibility	SMR multidrug efflux transporter	-1.40112	0.713713	-0.486585	0.583831	1
PA2494	mexF	Antibiotic resistance and susceptibility	RND multidrug efflux transporter MexF	-1.38925	0.719813	-0.474306	0.631944	1
PA1129		Antibiotic resistance and susceptibility	probable fosfomycin resistance protein	-1.3591	0.735783	-0.442648	0.880073	1
PA2018		Antibiotic resistance and susceptibility	RND multidrug efflux transporter	-1.20306	0.831217	-0.266703	0.643645	1
PA0425	mexA	Antibiotic resistance and susceptibility	RND multidrug efflux membrane fusion protein MexA precursor	-1.12347	0.890102	-0.167957	0.727977	1
PA0426	mexB	Antibiotic resistance and susceptibility	RND multidrug efflux transporter MexB	-1.10373	0.906017	-0.142391	0.840608	1
PA0706	cat	Antibiotic resistance and susceptibility	chloramphenicol acetyltransferase	-1.09115	0.916466	-0.125848	1	1
PA1032	quiP	Antibiotic resistance and susceptibility	probable penicillin amidase	1.01348	1.01348	0.0193243	0.921996	1
PA4356	xenB	Antibiotic resistance and susceptibility	xenobiotic reductase	1.08954	1.08954	0.12372	0.754917	1
PA4598	mexD	Antibiotic resistance and susceptibility	RND multidrug efflux transporter MexD	1.3796	1.3796	0.464251	0.507471	1
PA1858	str	Antibiotic resistance and susceptibility	streptomycin 3''-phosphotransferase	1.51287	1.51287	0.597287	0.475173	1
PA1959	bacA	Antibiotic resistance and susceptibility	bacitracin resistance protein	2.31682	2.31682	1.21215	0.0494181	1
PA2905	cobH	Biosynthesis of cofactors, prosthetic groups and carriers	precorrin isomerase CobH	-6.16848	0.162114	-2.62492	0.0564818	1
PA0672	hemO	Biosynthesis of cofactors, prosthetic groups and carriers	heme oxygenase	-4.0479	0.247042	-2.01717	0.0479932	1
PA1923		Biosynthesis of cofactors, prosthetic groups and carriers	hypothetical protein	-3.20338	0.31217	-1.6796	0.156253	1
PA1986	pqqB	Biosynthesis of cofactors, prosthetic groups and carriers	pyrroloquinoline quinone biosynthesis protein B	-2.97014	0.336684	-1.57053	0.161762	1
PA1280		Biosynthesis of cofactors, prosthetic groups and carriers	hypothetical protein	-2.94518	0.339538	-1.55836	0.378801	1
PA0583		Biosynthesis of cofactors, prosthetic groups and carriers	hypothetical protein	-2.66756	0.374875	-1.41552	0.229402	1
PA4892	ureF	Biosynthesis of cofactors, prosthetic groups and carriers	urease accessory protein UreF	-2.39566	0.417421	-1.26042	0.101504	1
PA1273	cobB	Biosynthesis of cofactors, prosthetic groups and carriers	cobyrinic acid a,c-diamide synthase	-2.31462	0.432036	-1.21078	0.241073	1
PA4893	ureG	Biosynthesis of cofactors, prosthetic groups and carriers	urease accessory protein UreG	-2.12559	0.470457	-1.08787	0.0505826	1
PA1275	cobD	Biosynthesis of cofactors, prosthetic groups and carriers	cobalamin biosynthetic protein CobD	-2.05941	0.485575	-1.04223	0.170962	1
PA2908	cbiD	Biosynthesis of cofactors, prosthetic groups and carriers	cobalamin biosynthetic protein CbiD	-2.04484	0.489035	-1.03199	0.30283	1
PA4891	ureE	Biosynthesis of cofactors, prosthetic groups and carriers	urease accessory protein UreE	-1.77136	0.564539	-0.824854	0.269736	1
PA2907	cobL	Biosynthesis of cofactors, prosthetic groups and carriers	precorrin-6y-dependent methyltransferase CobL	-1.69461	0.590105	-0.760957	0.229186	1
PA0504	bioD	Biosynthesis of cofactors, prosthetic groups and carriers	dethiobiotin synthase	-1.59256	0.627922	-0.671344	0.580854	1
PA2666		Biosynthesis of cofactors, prosthetic groups and carriers	probable 6-pyruvoyl tetrahydrobiopterin synthase	-1.45996	0.684952	-0.545924	0.471216	1
PA0593	pdxA	Biosynthesis of cofactors, prosthetic groups and carriers	pyridoxal phosphate biosynthetic protein PdxA	-1.45304	0.688213	-0.539074	0.470908	1
PA3438	folE1	Biosynthesis of cofactors, prosthetic groups and carriers	GTP cyclohydrolase I precursor	-1.43337	0.697657	-0.519411	0.450512	1
PA3870	moaA1	Biosynthesis of cofactors, prosthetic groups and carriers	molybdopterin biosynthetic protein A1	-1.4271	0.70072	-0.513089	0.399246	1
PA1375	pdxB	Biosynthesis of cofactors, prosthetic groups and carriers	erythronate-4-phosphate dehydrogenase	-1.42075	0.703853	-0.506655	0.477199	1
PA1973	pqqF	Biosynthesis of cofactors, prosthetic groups and carriers	pyrroloquinoline quinone biosynthesis protein F	-1.33586	0.748583	-0.417765	0.473661	1
PA1758	pabB	Biosynthesis of cofactors, prosthetic groups and carriers	para-aminobenzoate synthase component I	-1.32522	0.754593	-0.40623	0.502126	1
PA3028	moeA2	Biosynthesis of cofactors, prosthetic groups and carriers	molybdenum cofactor biosynthesis protein A2	-1.29964	0.769446	-0.378109	0.420217	1
PA2942		Biosynthesis of cofactors, prosthetic groups and carriers	probable magnesium chelatase	-1.27605	0.783666	-0.351689	0.758245	1
PA2611	cysG	Biosynthesis of cofactors, prosthetic groups and carriers	siroheme synthase	-1.2741	0.784867	-0.34948	0.453798	1
PA0350	folA	Biosynthesis of cofactors, prosthetic groups and carriers	dihydrofolate reductase	-1.27398	0.784943	-0.34934	0.915854	1
PA0773	pdxJ	Biosynthesis of cofactors, prosthetic groups and carriers	pyridoxal phosphate biosynthetic protein PdxJ	-1.2559	0.796241	-0.328723	0.698614	1
PA0514	nirL	Biosynthesis of cofactors, prosthetic groups and carriers	heme d1 biosynthesis protein NirL	-1.21691	0.821755	-0.28322	0.635124	1
PA1987	pqqC	Biosynthesis of cofactors, prosthetic groups and carriers	pyrroloquinoline quinone biosynthesis protein C	-1.19799	0.834732	-0.260616	0.992598	1
PA3812	iscA	Biosynthesis of cofactors, prosthetic groups and carriers	probable iron-binding protein IscA	-1.17351	0.852144	-0.230832	0.688256	1
PA2025	gor	Biosynthesis of cofactors, prosthetic groups and carriers	glutathione reductase	-1.17142	0.853667	-0.228254	0.482633	1
PA5357		Biosynthesis of cofactors, prosthetic groups and carriers	hypothetical protein	-1.16685	0.857008	-0.22262	0.857352	1
PA4056	ribD	Biosynthesis of cofactors, prosthetic groups and carriers	riboflavin-specific deaminase/reductase	-1.16671	0.857109	-0.222449	0.678504	1
PA2945		Biosynthesis of cofactors, prosthetic groups and carriers	conserved hypothetical protein	-1.16662	0.857178	-0.222333	0.743277	1
PA1281	cobV	Biosynthesis of cofactors, prosthetic groups and carriers	cobalamin (5'-phosphate) synthase	-1.13198	0.88341	-0.178845	1	1
PA1989	pqqE	Biosynthesis of cofactors, prosthetic groups and carriers	pyrroloquinoline quinone biosynthesis protein E	-1.12522	0.888711	-0.170213	0.652082	1
PA4397		Biosynthesis of cofactors, prosthetic groups and carriers	ketopantoate reductase	-1.12293	0.890528	-0.167267	1	1
PA4669	ipk	Biosynthesis of cofactors, prosthetic groups and carriers	isopentenyl monophosphate kinase	-1.10517	0.904842	-0.144263	0.820427	1
PA4524	nadC	Biosynthesis of cofactors, prosthetic groups and carriers	nicotinate-nucleotide pyrophosphorylase	-1.09729	0.911335	-0.133947	0.88913	1
PA2903	cobJ	Biosynthesis of cofactors, prosthetic groups and carriers	precorrin-3 methylase CobJ	-1.09578	0.912593	-0.131956	0.794001	1
PA4730	panC	Biosynthesis of cofactors, prosthetic groups and carriers	pantoate--beta-alanine ligase	-1.09139	0.916263	-0.126166	0.958958	1
PA5118	thiI	Biosynthesis of cofactors, prosthetic groups and carriers	thiazole biosynthesis protein ThiI	-1.08173	0.924443	-0.113344	0.890341	1
PA3813	iscU	Biosynthesis of cofactors, prosthetic groups and carriers	probable iron-binding protein IscU	-1.06793	0.936387	-0.0948232	0.879248	1
PA1276	cobC	Biosynthesis of cofactors, prosthetic groups and carriers	cobalamin biosynthetic protein CobC	-1.06602	0.938068	-0.0922358	0.870149	1
PA4664	hemK	Biosynthesis of cofactors, prosthetic groups and carriers	probable methyl transferase	-1.06568	0.938366	-0.0917781	0.980016	1
PA5260	hemC	Biosynthesis of cofactors, prosthetic groups and carriers	porphobilinogen deaminase	-1.0627	0.941003	-0.0877284	0.877045	1
PA5358	ubiA	Biosynthesis of cofactors, prosthetic groups and carriers	4-hydroxybenzoate-octaprenyl transferase	-1.06059	0.942871	-0.0848676	1	1
PA5063	ubiE	Biosynthesis of cofactors, prosthetic groups and carriers	ubiquinone biosynthesis methyltransferase UbiE	-1.05821	0.944993	-0.0816238	0.965995	1
PA4919	pncB1	Biosynthesis of cofactors, prosthetic groups and carriers	nicotinate phosphoribosyltransferase	-1.05438	0.948426	-0.0763936	0.891915	1
PA3627	ygbB	Biosynthesis of cofactors, prosthetic groups and carriers	2C-methyl-D-erythritol 2,4-cyclodiphosphate synthase	-1.05119	0.951306	-0.072019	0.905357	1
PA4920	nadE	Biosynthesis of cofactors, prosthetic groups and carriers	NH3-dependent NAD synthetase	-1.03561	0.965611	-0.0504865	1	1
PA2964	pabC	Biosynthesis of cofactors, prosthetic groups and carriers	4-amino-4-deoxychorismate lyase	-1.02619	0.974479	-0.0372973	1	1
PA0516	nirF	Biosynthesis of cofactors, prosthetic groups and carriers	heme d1 biosynthesis protein NirF	-1.02523	0.975386	-0.0359543	0.866356	1
PA1004	nadA	Biosynthesis of cofactors, prosthetic groups and carriers	quinolinate synthetase A	-1.02465	0.975947	-0.0351257	0.746537	1
PA4728	folK	Biosynthesis of cofactors, prosthetic groups and carriers	2-amino-4-hydroxy-6-hydroxymethyldihydropteridine pyrophosphokinase	-1.02386	0.976699	-0.0340147	0.850001	1
PA4376	pncB2	Biosynthesis of cofactors, prosthetic groups and carriers	nicotinate phosphoribosyltransferase	-1.02246	0.978031	-0.0320481	0.911877	1
PA4051	thiL	Biosynthesis of cofactors, prosthetic groups and carriers	thiamine monophosphate kinase	-1.0221	0.978382	-0.0315301	0.88841	1
PA3633	ygbP	Biosynthesis of cofactors, prosthetic groups and carriers	4-diphosphocytidyl-2-C-methylerythritol synthase	-1.01577	0.984476	-0.0225714	0.890737	1
PA4047	ribA	Biosynthesis of cofactors, prosthetic groups and carriers	GTP cyclohydrolase II	-1.00092	0.999079	-0.00132907	0.924107	1
PA4569	ispB	Biosynthesis of cofactors, prosthetic groups and carriers	octaprenyl-diphosphate synthase	1.00841	1.00841	0.0120887	0.792024	1
PA1277	cobQ	Biosynthesis of cofactors, prosthetic groups and carriers	cobyric acid synthase	1.00996	1.00996	0.014298	1	1
PA4007	proA	Biosynthesis of cofactors, prosthetic groups and carriers	gamma-glutamyl phosphate reductase	1.01238	1.01238	0.0177478	0.963744	1
PA4529	coaE	Biosynthesis of cofactors, prosthetic groups and carriers	dephosphocoenzyme A kinase	1.02029	1.02029	0.0289751	0.758391	1
PA3997	lipB	Biosynthesis of cofactors, prosthetic groups and carriers	lipoate-protein ligase B	1.02174	1.02174	0.0310299	0.891742	1
PA4055	ribC	Biosynthesis of cofactors, prosthetic groups and carriers	riboflavin synthase alpha chain	1.03103	1.03103	0.0440904	0.949637	1
PA3111	folC	Biosynthesis of cofactors, prosthetic groups and carriers	folylpolyglutamate synthetase	1.04303	1.04303	0.0607828	1	1
PA1125		Biosynthesis of cofactors, prosthetic groups and carriers	probable cobalamin biosynthetic protein	1.04508	1.04508	0.063607	0.96372	1
PA0500	bioB	Biosynthesis of cofactors, prosthetic groups and carriers	biotin synthase	1.04841	1.04841	0.0681965	0.756497	1
PA0024	hemF	Biosynthesis of cofactors, prosthetic groups and carriers	coproporphyrinogen III oxidase, aerobic	1.05317	1.05317	0.0747437	0.813935	1
PA5065	ubiB	Biosynthesis of cofactors, prosthetic groups and carriers	ubiquinone biosynthetic protein UbiB	1.05322	1.05322	0.0748114	0.879756	1
PA3914	moeA1	Biosynthesis of cofactors, prosthetic groups and carriers	molybdenum cofactor biosynthetic protein A1	1.05415	1.05415	0.0760734	0.768611	1
PA3439	folX	Biosynthesis of cofactors, prosthetic groups and carriers	d-erythro-7,8-dihydroneopterin triphosphate epimerase	1.05415	1.05415	0.0760839	0.907847	1
PA4655	hemH	Biosynthesis of cofactors, prosthetic groups and carriers	ferrochelatase	1.05576	1.05576	0.0782809	0.884512	1
PA1272	cobO	Biosynthesis of cofactors, prosthetic groups and carriers	cob(I)alamin adenosyltransferase	1.06641	1.06641	0.0927646	1	1
PA4044	dxs	Biosynthesis of cofactors, prosthetic groups and carriers	1-deoxyxylulose-5-phosphate synthase	1.06989	1.06989	0.0974683	0.939763	1
PA5034	hemE	Biosynthesis of cofactors, prosthetic groups and carriers	uroporphyrinogen decarboxylase	1.07501	1.07501	0.104345	0.781098	1
PA3996	lis	Biosynthesis of cofactors, prosthetic groups and carriers	lipoate synthase	1.07611	1.07611	0.105829	0.716459	1
PA2103		Biosynthesis of cofactors, prosthetic groups and carriers	probable molybdopterin biosynthesis protein MoeB	1.07637	1.07637	0.10618	1	1
PA4043	ispA	Biosynthesis of cofactors, prosthetic groups and carriers	geranyltranstransferase	1.0812	1.0812	0.112633	1	1
PA0502		Biosynthesis of cofactors, prosthetic groups and carriers	probable biotin biosynthesis protein bioH	1.08192	1.08192	0.113589	0.965609	1
PA0582	folB	Biosynthesis of cofactors, prosthetic groups and carriers	dihydroneopterin aldolase	1.08523	1.08523	0.117997	1	1
PA3814	iscS	Biosynthesis of cofactors, prosthetic groups and carriers	L-cysteine desulfurase (pyridoxal phosphate-dependent)	1.09004	1.09004	0.124382	0.719195	1
PA3975	thiD	Biosynthesis of cofactors, prosthetic groups and carriers	phosphomethylpyrimidine kinase	1.11107	1.11107	0.151947	0.689328	1
PA5516	pdxY	Biosynthesis of cofactors, prosthetic groups and carriers	pyridoxamine kinase	1.11375	1.11375	0.15543	0.709175	1
PA2944	cobN	Biosynthesis of cofactors, prosthetic groups and carriers	cobalamin biosynthetic protein CobN	1.11383	1.11383	0.155525	0.719972	1
PA1049	pdxH	Biosynthesis of cofactors, prosthetic groups and carriers	pyridoxine 5'-phosphate oxidase	1.11483	1.11483	0.156829	0.848163	1
PA3029	moaB2	Biosynthesis of cofactors, prosthetic groups and carriers	molybdopterin biosynthetic protein B2	1.11555	1.11555	0.157751	0.838704	1
PA4053	ribE	Biosynthesis of cofactors, prosthetic groups and carriers	6,7-dimethyl-8-ribityllumazine synthase	1.11896	1.11896	0.162155	0.711791	1
PA1546	hemN	Biosynthesis of cofactors, prosthetic groups and carriers	oxygen-independent coproporphyrinogen III oxidase	1.11974	1.11974	0.163158	0.644875	1
PA5243	hemB	Biosynthesis of cofactors, prosthetic groups and carriers	delta-aminolevulinic acid dehydratase	1.12996	1.12996	0.17627	0.610568	1
PA5203	gshA	Biosynthesis of cofactors, prosthetic groups and carriers	glutamate--cysteine ligase	1.13883	1.13883	0.187555	0.573808	1
PA1772		Biosynthesis of cofactors, prosthetic groups and carriers	probable methyltransferase	1.14638	1.14638	0.197087	0.744902	1
PA1796	folD	Biosynthesis of cofactors, prosthetic groups and carriers	5,10-methylene-tetrahydrofolate dehydrogenase / cyclohydrolase	1.15287	1.15287	0.205231	0.616448	1
PA1505	moaA2	Biosynthesis of cofactors, prosthetic groups and carriers	molybdopterin biosynthetic protein A2	1.1535	1.1535	0.206021	0.713493	1
PA4561	ribF	Biosynthesis of cofactors, prosthetic groups and carriers	riboflavin kinase/FAD synthase	1.16261	1.16261	0.217368	0.837631	1
PA3650	dxr	Biosynthesis of cofactors, prosthetic groups and carriers	1-deoxy-d-xylulose 5-phosphate reductoisomerase	1.16895	1.16895	0.225214	0.68395	1
PA3976	thiE	Biosynthesis of cofactors, prosthetic groups and carriers	thiamin-phosphate pyrophosphorylase	1.18175	1.18175	0.240931	0.784135	1
PA4663	moeB	Biosynthesis of cofactors, prosthetic groups and carriers	molybdopterin biosynthesis MoeB protein	1.18633	1.18633	0.246504	0.673114	1
PA1674	folE2	Biosynthesis of cofactors, prosthetic groups and carriers	GTP cyclohydrolase I precursor	1.19291	1.19291	0.254487	0.540496	1
PA5223	ubiH	Biosynthesis of cofactors, prosthetic groups and carriers	ubiH protein	1.20648	1.20648	0.270806	0.521622	1
PA2904	cobI	Biosynthesis of cofactors, prosthetic groups and carriers	precorrin-2 methyltransferase CobI	1.20779	1.20779	0.27237	0.999452	1
PA4054	ribB	Biosynthesis of cofactors, prosthetic groups and carriers	GTP cyclohydrolase II / 3,4-dihydroxy-2-butanone 4-phosphate synthase	1.2089	1.2089	0.273694	0.615829	1
PA3977	hemL	Biosynthesis of cofactors, prosthetic groups and carriers	glutamate-1-semialdehyde 2,1-aminomutase	1.21409	1.21409	0.279877	0.575947	1
PA0501	bioF	Biosynthesis of cofactors, prosthetic groups and carriers	8-amino-7-oxononanoate synthase	1.22238	1.22238	0.289696	0.71252	1
PA3167	serC	Biosynthesis of cofactors, prosthetic groups and carriers	3-phosphoserine aminotransferase	1.2345	1.2345	0.303925	0.480013	1
PA3915	moaB1	Biosynthesis of cofactors, prosthetic groups and carriers	molybdopterin biosynthetic protein B1	1.23872	1.23872	0.30885	0.512815	1
PA5259	hemD	Biosynthesis of cofactors, prosthetic groups and carriers	uroporphyrinogen-III synthetase	1.24034	1.24034	0.310737	0.730541	1
PA1778	cobA	Biosynthesis of cofactors, prosthetic groups and carriers	uroporphyrin-III C-methyltransferase	1.24564	1.24564	0.316882	1	1
PA0420	bioA	Biosynthesis of cofactors, prosthetic groups and carriers	adenosylmethionine-8-amino-7-oxononanoate aminotransferase	1.25168	1.25168	0.323861	0.680474	1
PA3171	ubiG	Biosynthesis of cofactors, prosthetic groups and carriers	3-demethylubiquinone-9 3-methyltransferase	1.25559	1.25559	0.328369	0.537494	1
PA0503		Biosynthesis of cofactors, prosthetic groups and carriers	probable biotin synthesis protein BioC	1.28126	1.28126	0.357564	0.868188	1
PA4006	nadD	Biosynthesis of cofactors, prosthetic groups and carriers	nicotinic acid mononucleotide adenylyltransferase	1.28367	1.28367	0.360276	0.504797	1
PA4280	birA	Biosynthesis of cofactors, prosthetic groups and carriers	BirA bifunctional protein	1.29271	1.29271	0.370404	0.466651	1
PA4729	panB	Biosynthesis of cofactors, prosthetic groups and carriers	3-methyl-2-oxobutanoate hydroxymethyltransferase	1.30517	1.30517	0.384238	0.411943	1
PA0407	gshB	Biosynthesis of cofactors, prosthetic groups and carriers	glutathione synthetase	1.32303	1.32303	0.403848	0.39208	1
PA0551	epd	Biosynthesis of cofactors, prosthetic groups and carriers	D-erythrose 4-phosphate dehydrogenase	1.32523	1.32523	0.406248	0.33802	1
PA3917	moaD	Biosynthesis of cofactors, prosthetic groups and carriers	molybdopterin converting factor, small subunit	1.3404	1.3404	0.422665	0.511773	1
PA3916	moaE	Biosynthesis of cofactors, prosthetic groups and carriers	molybdopterin converting factor, large subunit	1.3558	1.3558	0.439144	0.551294	1
PA1278	cobP	Biosynthesis of cofactors, prosthetic groups and carriers	cobinamide kinase	1.35815	1.35815	0.441643	0.95479	1
PA4750	folP	Biosynthesis of cofactors, prosthetic groups and carriers	dihydropteroate synthase	1.42269	1.42269	0.508624	0.245535	1
PA3918	moaC	Biosynthesis of cofactors, prosthetic groups and carriers	molybdopterin biosynthetic protein C	1.43554	1.43554	0.521598	0.233513	1
PA4973	thiC	Biosynthesis of cofactors, prosthetic groups and carriers	thiamin biosynthesis protein ThiC	1.50282	1.50282	0.587675	0.365434	1
PA0761	nadB	Biosynthesis of cofactors, prosthetic groups and carriers	L-aspartate oxidase	1.55231	1.55231	0.634415	0.142896	1
PA1988	pqqD	Biosynthesis of cofactors, prosthetic groups and carriers	pyrroloquinoline quinone biosynthesis protein D	1.58235	1.58235	0.662071	0.912483	1
PA1017	pauA	Biosynthesis of cofactors, prosthetic groups and carriers	pimeloyl-CoA synthetase	1.61273	1.61273	0.689501	0.376183	1
PA0381	thiG	Biosynthesis of cofactors, prosthetic groups and carriers	thiamine biosynthesis protein, thiazole moiety	1.64831	1.64831	0.720986	0.114626	1
PA1279	cobU	Biosynthesis of cofactors, prosthetic groups and carriers	nicotinate-nucleotide--dimethylbenzimidazole phosphoribosyltransferase	1.77634	1.77634	0.82891	0.851157	1
PA2947		Biosynthesis of cofactors, prosthetic groups and carriers	hypothetical protein	2.24173	2.24173	1.16461	1	1
PA4731	panD	Biosynthesis of cofactors, prosthetic groups and carriers	aspartate 1-decarboxylase precursor	2.52454	2.52454	1.33602	0.124848	1
PA3030	mobA	Biosynthesis of cofactors, prosthetic groups and carriers	probable molybdopterin-guanine dinucleotide biosynthesis protein MobA	3.40567	3.40567	1.76794	0.14611	1
PA2948	cobM	Biosynthesis of cofactors, prosthetic groups and carriers	precorrin-3 methylase	3.41208	3.41208	1.77065	0.402061	1
PA1985	pqqA	Biosynthesis of cofactors, prosthetic groups and carriers	pyrroloquinoline quinone biosynthesis protein A	NA	NA	NA	NA	NA
PA2909		Biosynthesis of cofactors, prosthetic groups and carriers	hypothetical protein	#DIV/0!	0	#NAME?	0.30858	1
PA2086		Carbon compound catabolism	probable epoxide hydrolase	-7.51337	0.133096	-2.90946	0.016246	0.700189
PA2509	catB	Carbon compound catabolism	muconate cycloisomerase I	-5.39161	0.185473	-2.43072	0.349115	1
PA0213		Carbon compound catabolism	hypothetical protein	-5.3261	0.187755	-2.41308	0.680587	1
PA4904	vanA	Carbon compound catabolism	vanillate O-demethylase oxygenase subunit	-5.05932	0.197655	-2.33894	0.146436	1
PA3331		Carbon compound catabolism	cytochrome P450	-4.9315	0.202778	-2.30203	0.0049436	0.332281
PA2932	morB	Carbon compound catabolism	morphinone reductase	-3.72025	0.268799	-1.8954	0.00100465	0.11122
PA3569	mmsB	Carbon compound catabolism	3-hydroxyisobutyrate dehydrogenase	-3.71165	0.269422	-1.89206	0.0575792	1
PA1983	exaB	Carbon compound catabolism	cytochrome c550	-3.59441	0.27821	-1.84575	0.662046	1
PA1602		Carbon compound catabolism	probable oxidoreductase	-3.07785	0.324902	-1.62192	0.0117967	0.594681
PA2007	maiA	Carbon compound catabolism	maleylacetoacetate isomerase	-2.77946	0.359782	-1.47481	0.119602	1
PA3570	mmsA	Carbon compound catabolism	methylmalonate-semialdehyde dehydrogenase	-2.67429	0.373931	-1.41916	0.0228572	0.883917
PA2083		Carbon compound catabolism	probable ring-hydroxylating dioxygenase subunit	-2.6698	0.37456	-1.41673	0.238702	1
PA0211	mdcD	Carbon compound catabolism	malonate decarboxylase beta subunit	-2.66024	0.375906	-1.41156	0.372911	1
PA1146		Carbon compound catabolism	probable iron-containing alcohol dehydrogenase	-2.65931	0.376037	-1.41105	0.158609	1
PA5354	glcE	Carbon compound catabolism	glycolate oxidase subunit GlcE	-2.65858	0.376141	-1.41065	0.14715	1
PA2507	catA	Carbon compound catabolism	catechol 1,2-dioxygenase	-2.35182	0.425203	-1.23378	0.62935	1
PA2300	chiC	Carbon compound catabolism	chitinase	-2.34067	0.427227	-1.22692	0.247052	1
PA2003	bdhA	Carbon compound catabolism	3-hydroxybutyrate dehydrogenase	-2.33936	0.427468	-1.22611	0.238088	1
PA0810		Carbon compound catabolism	probable haloacid dehalogenase	-2.01646	0.495918	-1.01183	0.219715	1
PA3193	glk	Carbon compound catabolism	glucokinase	-1.97842	0.505454	-0.984349	0.0813903	1
PA0210	mdcC	Carbon compound catabolism	malonate decarboxylase delta subunit	-1.7972	0.55642	-0.845753	1	1
PA1931		Carbon compound catabolism	probable ferredoxin	-1.7972	0.55642	-0.845753	0.757328	1
PA3591		Carbon compound catabolism	probable enoyl-CoA hydratase/isomerase	-1.77165	0.564446	-0.825093	0.673392	1
PA2344	mtlZ	Carbon compound catabolism	fructokinase	-1.68838	0.592284	-0.755638	0.351592	1
PA2009	hmgA	Carbon compound catabolism	homogentisate 1,2-dioxygenase	-1.68578	0.593197	-0.753417	0.147844	1
PA3590		Carbon compound catabolism	probable hydroxyacyl-CoA dehydrogenase	-1.6738	0.597444	-0.743124	0.956337	1
PA0232	pcaC	Carbon compound catabolism	gamma-carboxymuconolactone decarboxylase	-1.67038	0.598667	-0.740175	0.487931	1
PA2513	antB	Carbon compound catabolism	anthranilate dioxygenase small subunit	-1.60169	0.62434	-0.679596	0.773475	1
PA0231	pcaD	Carbon compound catabolism	beta-ketoadipate enol-lactone hydrolase	-1.60041	0.62484	-0.678441	0.670137	1
PA1629		Carbon compound catabolism	probable enoyl-CoA hydratase/isomerase	-1.59888	0.625439	-0.677059	0.474945	1
PA0230	pcaB	Carbon compound catabolism	3-carboxy-cis,cis-muconate cycloisomerase	-1.56055	0.6408	-0.642055	0.330076	1
PA5350	rubA2	Carbon compound catabolism	Rubredoxin 2	-1.55471	0.643205	-0.636649	0.248918	1
PA0183	atsA	Carbon compound catabolism	arylsulfatase	-1.54679	0.646501	-0.629275	0.364245	1
PA2414		Carbon compound catabolism	L-sorbosone dehydrogenase	-1.48153	0.67498	-0.567083	0.53588	1
PA3194	edd	Carbon compound catabolism	phosphogluconate dehydratase	-1.46832	0.68105	-0.554167	0.19642	1
PA4091	hpaA	Carbon compound catabolism	4-hydroxyphenylacetate 3-monooxygenase large chain	-1.43776	0.695525	-0.523825	0.769202	1
PA5418	soxA	Carbon compound catabolism	sarcosine oxidase alpha subunit	-1.38409	0.722498	-0.468935	0.447934	1
PA5419	soxG	Carbon compound catabolism	sarcosine oxidase gamma subunit	-1.3479	0.741894	-0.430716	1	1
PA1982	exaA	Carbon compound catabolism	quinoprotein alcohol dehydrogenase	-1.33825	0.747244	-0.420349	0.861587	1
PA0447	gcdH	Carbon compound catabolism	glutaryl-CoA dehydrogenase	-1.3331	0.750133	-0.414781	0.285202	1
PA2085		Carbon compound catabolism	probable ring-hydroxylating dioxygenase small subunit	-1.33153	0.751018	-0.41308	1	1
PA2416	treA	Carbon compound catabolism	periplasmic trehalase precursor	-1.32606	0.754116	-0.407142	0.893972	1
PA2796	tal	Carbon compound catabolism	transaldolase	-1.29963	0.769452	-0.378097	0.501158	1
PA0743		Carbon compound catabolism	probable 3-hydroxyisobutyrate dehydrogenase	-1.29451	0.772493	-0.372406	0.579775	1
PA4590	pra	Carbon compound catabolism	protein activator	-1.27886	0.781944	-0.354863	1	1
PA3181		Carbon compound catabolism	2-keto-3-deoxy-6-phosphogluconate aldolase	-1.26619	0.789768	-0.340499	0.525215	1
PA4025		Carbon compound catabolism	probable ethanolamine ammonia-lyase light chain	-1.2618	0.792521	-0.33548	1	1
PA3710		Carbon compound catabolism	probable GMC-type oxidoreductase	-1.24835	0.801058	-0.320022	0.592554	1
PA0854	fumC2	Carbon compound catabolism	fumarate hydratase	-1.22037	0.819422	-0.287321	0.447675	1
PA3131		Carbon compound catabolism	probable aldolase	-1.21868	0.82056	-0.28532	0.629638	1
PA2323		Carbon compound catabolism	probable glyceraldehyde-3-phosphate dehydrogenase	-1.21014	0.826352	-0.275172	0.696083	1
PA4151	acoB	Carbon compound catabolism	acetoin catabolism protein AcoB	-1.20754	0.828133	-0.272066	1	1
PA5110	fbp	Carbon compound catabolism	fructose-1,6-bisphosphatase	-1.20615	0.829083	-0.270412	0.670294	1
PA0796	prpB	Carbon compound catabolism	carboxyphosphonoenolpyruvate phosphonomutase	-1.18731	0.842243	-0.247691	0.520208	1
PA3195	gapA	Carbon compound catabolism	glyceraldehyde 3-phosphate dehydrogenase	-1.16666	0.857147	-0.222385	0.582196	1
PA1933		Carbon compound catabolism	probable hydroxylase large subunit	-1.11166	0.899555	-0.152716	0.687093	1
PA3183	zwf	Carbon compound catabolism	glucose-6-phosphate 1-dehydrogenase	-1.09638	0.912094	-0.132746	0.845989	1
PA1515	alc	Carbon compound catabolism	allantoicase	-1.09591	0.912483	-0.13213	0.600091	1
PA2011	liuE	Carbon compound catabolism	hydroxymethylglutaryl-CoA lyase	-1.09193	0.915808	-0.126884	0.843286	1
PA0226		Carbon compound catabolism	probable CoA transferase, subunit A	-1.09129	0.916343	-0.12604	0.676489	1
PA3635	eno	Carbon compound catabolism	enolase	-1.09013	0.917323	-0.124498	0.714255	1
PA4905	vanB	Carbon compound catabolism	vanillate O-demethylase oxidoreductase	-1.06562	0.938418	-0.0916969	1	1
PA4153		Carbon compound catabolism	2,3-butanediol dehydrogenase	-1.05782	0.945341	-0.0810927	0.958162	1
PA4725	cbrA	Carbon compound catabolism	two-component sensor CbrA	-1.0185	0.981834	-0.0264491	0.895743	1
PA5057	phaD	Carbon compound catabolism	poly(3-hydroxyalkanoic acid) depolymerase	1.00457	1.00457	0.00657964	1	1
PA2265		Carbon compound catabolism	gluconate dehydrogenase	1.00779	1.00779	0.0111938	1	1
PA0835	pta	Carbon compound catabolism	phosphate acetyltransferase	1.00924	1.00924	0.0132716	0.960324	1
PA0608		Carbon compound catabolism	probable phosphoglycolate phosphatase	1.01508	1.01508	0.0215949	0.917209	1
PA3366	amiE	Carbon compound catabolism	aliphatic amidase	1.01978	1.01978	0.0282518	0.942429	1
PA2514	antC	Carbon compound catabolism	anthranilate dioxygenase reductase	1.02478	1.02478	0.0353124	0.833557	1
PA0228	pcaF	Carbon compound catabolism	beta-ketoadipyl CoA thiolase PcaF	1.02577	1.02577	0.0367033	1	1
PA0247	pobA	Carbon compound catabolism	p-hydroxybenzoate hydroxylase	1.02813	1.02813	0.0400219	0.937451	1
PA0795	prpC	Carbon compound catabolism	citrate synthase 2	1.03026	1.03026	0.0430072	1	1
PA0555	fda	Carbon compound catabolism	fructose-1,6-bisphosphate aldolase	1.04007	1.04007	0.0566751	0.929519	1
PA4150		Carbon compound catabolism	probable dehydrogenase E1 component	1.04337	1.04337	0.0612521	1	1
PA5427	adhA	Carbon compound catabolism	alcohol dehydrogenase	1.04917	1.04917	0.0692532	0.883194	1
PA1950	rbsK	Carbon compound catabolism	ribokinase	1.04931	1.04931	0.0694342	0.925504	1
PA0214		Carbon compound catabolism	probable acyl transferase	1.07669	1.07669	0.106601	0.98019	1
PA0927	ldhA	Carbon compound catabolism	D-lactate dehydrogenase (fermentative)	1.08505	1.08505	0.117765	0.833891	1
PA0482	glcB	Carbon compound catabolism	malate synthase G	1.08938	1.08938	0.123507	0.759265	1
PA5411	gbcB	Carbon compound catabolism	probable ferredoxin	1.09373	1.09373	0.129254	1	1
PA0154	pcaG	Carbon compound catabolism	protocatechuate 3,4-dioxygenase, alpha subunit	1.11284	1.11284	0.154247	0.938395	1
PA2321		Carbon compound catabolism	gluconokinase	1.12438	1.12438	0.16913	0.842795	1
PA4329	pykA	Carbon compound catabolism	pyruvate kinase II	1.12829	1.12829	0.174139	0.62929	1
PA2574	alkB1	Carbon compound catabolism	alkane-1-monooxygenase	1.12877	1.12877	0.174756	0.85569	1
PA5131	pgm	Carbon compound catabolism	phosphoglycerate mutase	1.12905	1.12905	0.175112	0.746477	1
PA4127	hpcG	Carbon compound catabolism	2-oxo-hept-3-ene-1,7-dioate hydratase	1.13117	1.13117	0.177821	1	1
PA4726	cbrB	Carbon compound catabolism	two-component response regulator CbrB	1.13831	1.13831	0.186891	0.741391	1
PA1525	alkB2	Carbon compound catabolism	alkane-1-monooxygenase 2	1.16784	1.16784	0.22384	0.965027	1
PA2261		Carbon compound catabolism	probable 2-ketogluconate kinase	1.16914	1.16914	0.225454	0.696819	1
PA1409	aphA	Carbon compound catabolism	acetylpolyamine aminohydrolase	1.17571	1.17571	0.233538	0.938051	1
PA2260		Carbon compound catabolism	hypothetical protein	1.18297	1.18297	0.242416	0.578065	1
PA1932		Carbon compound catabolism	probable hydroxylase molybdopterin-containing subunit	1.19965	1.19965	0.262609	0.770245	1
PA2000	dhcB	Carbon compound catabolism	probable CoA transferase, subunit B	1.20263	1.20263	0.266188	0.80194	1
PA5416	soxB	Carbon compound catabolism	sarcosine oxidase beta subunit	1.21833	1.21833	0.284904	0.810965	1
PA1498	pykF	Carbon compound catabolism	pyruvate kinase I	1.21857	1.21857	0.285191	0.906889	1
PA0208	mdcA	Carbon compound catabolism	malonate decarboxylase alpha subunit	1.22371	1.22371	0.291264	0.930489	1
PA4901	mdlC	Carbon compound catabolism	benzoylformate decarboxylase	1.23958	1.23958	0.309853	0.832091	1
PA1310	phnW	Carbon compound catabolism	2-aminoethylphosphonate:pyruvate aminotransferase	1.24312	1.24312	0.313965	0.752741	1
PA1020		Carbon compound catabolism	probable acyl-CoA dehydrogenase	1.2596	1.2596	0.33296	0.779299	1
PA5349		Carbon compound catabolism	probable rubredoxin reductase	1.26362	1.26362	0.337561	0.582605	1
PA0792	prpD	Carbon compound catabolism	propionate catabolic protein PrpD	1.26403	1.26403	0.338035	0.665388	1
PA5410	gbcA	Carbon compound catabolism	probable ring hydroxylating dioxygenase, alpha-subunit	1.26919	1.26919	0.343913	0.801528	1
PA3935	tauD	Carbon compound catabolism	taurine dioxygenase	1.27966	1.27966	0.355758	1	1
PA0265	gabD	Carbon compound catabolism	succinate-semialdehyde dehydrogenase	1.29064	1.29064	0.368088	0.342983	1
PA3517		Carbon compound catabolism	probable lyase	1.31702	1.31702	0.397272	0.913995	1
PA0227		Carbon compound catabolism	probable CoA transferase, subunit B	1.32511	1.32511	0.406117	0.905386	1
PA5355	glcD	Carbon compound catabolism	glycolate oxidase subunit GlcD	1.33968	1.33968	0.421891	0.552652	1
PA2470	gtdA	Carbon compound catabolism	gentisate 1,2-dioxygenase	1.34825	1.34825	0.431088	1	1
PA2342	mtlD	Carbon compound catabolism	mannitol dehydrogenase	1.35815	1.35815	0.441643	1	1
PA5351	rubA1	Carbon compound catabolism	Rubredoxin 1	1.42398	1.42398	0.509928	0.621033	1
PA4123	hpcC	Carbon compound catabolism	5-carboxy-2-hydroxymuconate semialdehyde dehydrogenase	1.42931	1.42931	0.515322	0.854073	1
PA1999	dhcA	Carbon compound catabolism	probable CoA transferase, subunit A	1.50559	1.50559	0.590326	0.222152	1
PA2343	mtlY	Carbon compound catabolism	xylulose kinase	1.51287	1.51287	0.597287	1	1
PA0266	gabT	Carbon compound catabolism	4-aminobutyrate aminotransferase	1.52954	1.52954	0.613099	0.149671	1
PA1311	phnX	Carbon compound catabolism	2-phosphonoacetaldehyde hydrolase	1.58864	1.58864	0.66779	0.637077	1
PA1726	bglX	Carbon compound catabolism	periplasmic beta-glucosidase	1.5986	1.5986	0.676813	0.195928	1
PA2008	fahA	Carbon compound catabolism	fumarylacetoacetase	1.67662	1.67662	0.745552	0.469899	1
PA5417	soxD	Carbon compound catabolism	sarcosine oxidase delta subunit	1.68531	1.68531	0.753016	1	1
PA2516	xylZ	Carbon compound catabolism	toluate 1,2-dioxygenase electron transfer component	1.88838	1.88838	0.917148	0.745774	1
PA4124	hpcB	Carbon compound catabolism	homoprotocatechuate 2,3-dioxygenase	1.90342	1.90342	0.928595	0.505377	1
PA0153	pcaH	Carbon compound catabolism	protocatechuate 3,4-dioxygenase, beta subunit	1.98158	1.98158	0.98665	0.467288	1
PA2097		Carbon compound catabolism	probable flavin-binding monooxygenase	2.4727	2.4727	1.30608	0.291138	1
PA5353	glcF	Carbon compound catabolism	glycolate oxidase subunit GlcF	2.49857	2.49857	1.3211	0.705702	1
PA4152		Carbon compound catabolism	probable hydrolase	2.8142	2.8142	1.49273	0.72013	1
PA2512	antA	Carbon compound catabolism	anthranilate dioxygenase large subunit	3.3626	3.3626	1.74958	0.360664	1
PA2518	xylX	Carbon compound catabolism	toluate 1,2-dioxygenase alpha subunit	3.91099	3.91099	1.96754	0.416808	1
PA0212	mdcE	Carbon compound catabolism	malonate decarboxylase gamma subunit	3.92704	3.92704	1.97344	0.553954	1
PA2515	xylL	Carbon compound catabolism	cis-1,2-dihydroxycyclohexa-3,4-diene carboxylate dehydrogenase	Inf	Inf	Inf	0.46674	1
PA2517	xylY	Carbon compound catabolism	toluate 1,2-dioxygenase beta subunit	Inf	Inf	Inf	1	1
PA4125	hpcD	Carbon compound catabolism	5-carboxymethyl-2-hydroxymuconate isomerase	Inf	Inf	Inf	0.094026	1
PA2098		Carbon compound catabolism	probable esterase/deacetylase	#DIV/0!	0	#NAME?	0.0646737	1
PA2508	catC	Carbon compound catabolism	muconolactone delta-isomerase	#DIV/0!	0	#NAME?	0.124039	1
PA3589		Carbon compound catabolism	probable acyl-CoA thiolase	#DIV/0!	0	#NAME?	0.768659	1
PA4092	hpaC	Carbon compound catabolism	4-hydroxyphenylacetate 3-monooxygenase small chain	#DIV/0!	0	#NAME?	0.057532	1
PA0857	bolA	Cell division	morphogene protein BolA	-1.75949	0.568348	-0.815154	0.126223	1
PA4479	mreD	Cell division	rod shape-determining protein MreD	-1.26703	0.789245	-0.341456	0.615715	1
PA4409	ftsQ	Cell division	cell division protein FtsQ	-1.24998	0.800011	-0.321908	0.499118	1
PA4480	mreC	Cell division	rod shape-determining protein MreC	-1.23284	0.811135	-0.301986	0.537043	1
PA4407	ftsZ	Cell division	cell division protein FtsZ	-1.19713	0.835332	-0.259578	0.49828	1
PA5562	spoOJ	Cell division	chromosome partitioning protein Spo0J	-1.15667	0.86455	-0.209978	0.571391	1
PA4752	ftsJ	Cell division	cell division protein FtsJ	-1.13335	0.882341	-0.180592	0.796269	1
PA4477	cafA	Cell division	cytoplasmic axial filament protein	-1.09032	0.917163	-0.124749	0.783532	1
PA3245	minE	Cell division	cell division topological specificity factor MinE	-1.06527	0.938728	-0.0912208	0.713352	1
PA4408	ftsA	Cell division	cell division protein FtsA	-1.05988	0.943507	-0.0838954	0.849914	1
PA2615	ftsK	Cell division	cell division protein FtsK	-1.05537	0.947538	-0.0777447	0.85007	1
PA1528	zipA	Cell division	cell division protein ZipA	-1.03164	0.969335	-0.0449332	0.825308	1
PA5564	gidB	Cell division	glucose inhibited division protein B	-1.02989	0.970975	-0.0424944	0.951568	1
PA3244	minD	Cell division	cell division inhibitor MinD	1.01928	1.01928	0.0275492	0.888692	1
PA4942	hflK	Cell division	protease subunit HflK	1.02068	1.02068	0.0295249	0.791274	1
PA0375	ftsX	Cell division	cell division protein FtsX	1.07196	1.07196	0.100245	0.887428	1
PA4481	mreB	Cell division	rod shape-determining protein MreB	1.08106	1.08106	0.112445	0.783358	1
PA4751	ftsH	Cell division	cell division protein FtsH	1.09752	1.09752	0.134249	0.772517	1
PA5565	gidA	Cell division	glucose-inhibited division protein A	1.15169	1.15169	0.20375	0.614149	1
PA4413	ftsW	Cell division	cell division protein FtsW	1.15901	1.15901	0.212887	0.661297	1
PA4941	hflC	Cell division	protease subunit HflC	1.16195	1.16195	0.216545	0.574703	1
PA0374	ftsE	Cell division	cell division protein FtsE	1.19869	1.19869	0.261457	0.631852	1
PA3243	minC	Cell division	cell division inhibitor MinC	1.27328	1.27328	0.348554	0.643961	1
PA1462		Cell division	probable plasmid partitioning protein	1.37786	1.37786	0.462432	0.424466	1
PA5563	soj	Cell division	chromosome partitioning protein Soj	1.41981	1.41981	0.505698	0.209176	1
PA4419	ftsL	Cell division	cell division protein FtsL	1.57474	1.57474	0.655118	0.237274	1
PA5538	amiA	Cell wall / LPS / capsule	N-acetylmuramoyl-L-alanine amidase	-1.61345	0.619791	-0.690147	0.696112	1
PA0378		Cell wall / LPS / capsule	probable transglycosylase	-1.27886	0.781944	-0.354863	0.880965	1
PA2977	murB	Cell wall / LPS / capsule	UDP-N-acetylpyruvoylglucosamine reductase	-1.23842	0.807478	-0.308505	0.563422	1
PA5164	rmlC	Cell wall / LPS / capsule	dTDP-4-dehydrorhamnose 3,5-epimerase	-1.22794	0.814372	-0.296239	0.539427	1
PA3146	wbpK	Cell wall / LPS / capsule	probable NAD-dependent epimerase/dehydratase WbpK	-1.21717	0.821577	-0.283533	0.528336	1
PA3148	wbpI	Cell wall / LPS / capsule	probable UDP-N-acetylglucosamine 2-epimerase WbpI	-1.21255	0.824706	-0.278048	0.509601	1
PA4662	murI	Cell wall / LPS / capsule	glutamate racemase	-1.19283	0.83834	-0.254392	0.670442	1
PA2232	pslB	Cell wall / LPS / capsule	probable phosphomannose isomerase/GDP-mannose pyrophosphorylase	-1.1901	0.840266	-0.251082	0.610612	1
PA2144	glgP	Cell wall / LPS / capsule	glycogen phosphorylase	-1.14683	0.871971	-0.197648	0.786037	1
PA5453	gmd	Cell wall / LPS / capsule	GDP-mannose 4,6-dehydratase	-1.13758	0.879062	-0.185963	0.823982	1
PA4522	ampD	Cell wall / LPS / capsule	beta-lactamase expression regulator AmpD	-1.1301	0.884879	-0.176448	0.732762	1
PA5552	glmU	Cell wall / LPS / capsule	glucosamine-1-phosphate acetyltransferase/N-acetylglucosamine-1-phosphate uridyltransferase	-1.12093	0.892115	-0.164698	0.628708	1
PA3636	kdsA	Cell wall / LPS / capsule	2-dehydro-3-deoxyphosphooctonate aldolase	-1.11161	0.899594	-0.152654	0.824352	1
PA5454	rmd	Cell wall / LPS / capsule	oxidoreductase Rmd	-1.1094	0.90139	-0.149776	0.616051	1
PA5276	lppL	Cell wall / LPS / capsule	Lipopeptide LppL precursor	-1.10437	0.905494	-0.143223	1	1
PA5452	wbpW	Cell wall / LPS / capsule	phosphomannose isomerase/GDP-mannose WbpW	-1.09419	0.913916	-0.129866	0.851378	1
PA0011		Cell wall / LPS / capsule	probable 2-OH-lauroyltransferase	-1.09087	0.916704	-0.125473	0.921341	1
PA3047		Cell wall / LPS / capsule	probable D-alanyl-D-alanine carboxypeptidase	-1.08409	0.922433	-0.116485	0.750075	1
PA2981	lpxK	Cell wall / LPS / capsule	tetraacyldisaccharide 4*-kinase	-1.08059	0.925418	-0.111822	1	1
PA5448	wbpY	Cell wall / LPS / capsule	glycosyltransferase WbpY	-1.07889	0.926882	-0.109542	1	1
PA3337	rfaD	Cell wall / LPS / capsule	ADP-L-glycero-D-mannoheptose 6-epimerase	-1.07676	0.928708	-0.106702	0.726554	1
PA3150	wbpG	Cell wall / LPS / capsule	LPS biosynthesis protein WbpG	-1.07283	0.932116	-0.101418	0.805874	1
PA4410	ddlB	Cell wall / LPS / capsule	D-alanine--D-alanine ligase	-1.06508	0.938897	-0.0909613	0.767475	1
PA3643	lpxB	Cell wall / LPS / capsule	lipid A-disaccharide synthase	-1.05308	0.949596	-0.0746139	0.928734	1
PA4201	ddlA	Cell wall / LPS / capsule	D-alanine-D-alanine ligase A	-1.04956	0.952783	-0.069781	0.835187	1
PA4700	mrcB	Cell wall / LPS / capsule	penicillin-binding protein 1B	-1.04855	0.953695	-0.0684006	0.874423	1
PA5162	rmlD	Cell wall / LPS / capsule	dTDP-4-dehydrorhamnose reductase	-1.04673	0.955355	-0.0658914	0.856764	1
PA4003	pbpA	Cell wall / LPS / capsule	penicillin-binding protein 2	-1.03576	0.965476	-0.0506884	0.86337	1
PA4411	murC	Cell wall / LPS / capsule	UDP-N-acetylmuramate--alanine ligase	-1.02899	0.971826	-0.04123	0.846345	1
PA5009	waaP	Cell wall / LPS / capsule	lipopolysaccharide kinase WaaP	-1.02652	0.974163	-0.0377651	0.792208	1
PA3646	lpxD	Cell wall / LPS / capsule	UDP-3-O-[3-hydroxylauroyl] glucosamine N-acyltransferase	-1.01412	0.986074	-0.0202322	1	1
PA4002	rodA	Cell wall / LPS / capsule	rod shape-determining protein	-1.00886	0.991217	-0.0127274	0.92008	1
PA4996	rfaE	Cell wall / LPS / capsule	LPS biosynthesis protein RfaE	-1.00535	0.994677	-0.00769942	0.9788	1
PA3999	dacC	Cell wall / LPS / capsule	D-ala-D-ala-carboxypeptidase	-1.001	0.999002	-0.00144109	0.890358	1
PA4444	mltB1	Cell wall / LPS / capsule	soluble and membrane-bound lytic transglycosylases	1.00456	1.00456	0.00656347	1	1
PA4415	mraY	Cell wall / LPS / capsule	phospho-N-acetylmuramoyl-pentapeptide-transferase	1.00591	1.00591	0.00849421	0.976715	1
PA3666	dapD	Cell wall / LPS / capsule	tetrahydrodipicolinate succinylase	1.01971	1.01971	0.0281633	0.943591	1
PA3160	wzz	Cell wall / LPS / capsule	O-antigen chain length regulator	1.02234	1.02234	0.0318802	0.980285	1
PA4406	lpxC	Cell wall / LPS / capsule	UDP-3-O-acyl-N-acetylglucosamine deacetylase	1.02718	1.02718	0.0386829	0.964344	1
PA3644	lpxA	Cell wall / LPS / capsule	UDP-N-acetylglucosamine acyltransferase	1.02858	1.02858	0.0406569	0.974487	1
PA3149	wbpH	Cell wall / LPS / capsule	probable glycosyltransferase WbpH	1.03541	1.03541	0.0502057	0.909543	1
PA1385		Cell wall / LPS / capsule	probable glycosyl transferase	1.05125	1.05125	0.0721068	1	1
PA2979	kdsB	Cell wall / LPS / capsule	3-deoxy-manno-octulosonate cytidylyltransferase	1.05713	1.05713	0.0801583	0.663048	1
PA3154	wzy	Cell wall / LPS / capsule	B-band O-antigen polymerase	1.05764	1.05764	0.0808522	1	1
PA4414	murD	Cell wall / LPS / capsule	UDP-N-acetylmuramoylalanine--D-glutamate ligase	1.05936	1.05936	0.0831886	0.855146	1
PA4412	murG	Cell wall / LPS / capsule	UDP-N-acetylglucosamine--N-acetylmuramyl-(pentapeptide) pyrophosphoryl-undecaprenol N-acetylglucosamine transferase	1.06398	1.06398	0.0894691	0.971803	1
PA3147	wbpJ	Cell wall / LPS / capsule	probable glycosyl transferase WbpJ	1.06993	1.06993	0.0975211	0.848075	1
PA3145	wbpL	Cell wall / LPS / capsule	glycosyltransferase WbpL	1.07236	1.07236	0.100786	0.939535	1
PA3153	wzx	Cell wall / LPS / capsule	O-antigen translocase	1.0732	1.0732	0.101917	0.761972	1
PA4749	glmM	Cell wall / LPS / capsule	phosphoglucosamine mutase	1.07488	1.07488	0.104182	0.802805	1
PA4416	murF	Cell wall / LPS / capsule	UDP-N-acetylmuramoylalanyl-D-glutamyl-2, 6-diaminopimelate--D-alanyl-D-alanyl ligase	1.07552	1.07552	0.105041	0.855753	1
PA2272	pbpC	Cell wall / LPS / capsule	penicillin-binding protein 3A	1.07715	1.07715	0.107218	0.975599	1
PA5010	waaG	Cell wall / LPS / capsule	UDP-glucose:(heptosyl) LPS alpha 1,3-glucosyltransferase WaaG	1.08721	1.08721	0.120627	0.708932	1
PA5012	waaF	Cell wall / LPS / capsule	heptosyltransferase II	1.08798	1.08798	0.121655	0.83698	1
PA1812	mltD	Cell wall / LPS / capsule	membrane-bound lytic murein transglycosylase D precursor	1.10839	1.10839	0.148472	0.634673	1
PA3159	wbpA	Cell wall / LPS / capsule	probable UDP-glucose/GDP-mannose dehydrogenase WbpA	1.1088	1.1088	0.149	0.709607	1
PA5045	ponA	Cell wall / LPS / capsule	penicillin-binding protein 1A	1.11717	1.11717	0.159848	0.775263	1
PA3020		Cell wall / LPS / capsule	probable soluble lytic transglycosylase	1.14049	1.14049	0.189657	0.79702	1
PA4417	murE	Cell wall / LPS / capsule	UDP-N-acetylmuramoylalanyl-D-glutamate-2, 6-diaminopimelate ligase	1.14359	1.14359	0.19357	0.65471	1
PA3157		Cell wall / LPS / capsule	probable acetyltransferase	1.14602	1.14602	0.196636	0.778113	1
PA0869	pbpG	Cell wall / LPS / capsule	D-alanyl-D-alanine-endopeptidase	1.15292	1.15292	0.205291	0.664197	1
PA3155	wbpE	Cell wall / LPS / capsule	probable aminotransferase WbpE	1.17136	1.17136	0.228182	0.650783	1
PA4947	amiB	Cell wall / LPS / capsule	N-acetylmuramoyl-L-alanine amidase	1.17187	1.17187	0.228807	0.64379	1
PA5077	mdoH	Cell wall / LPS / capsule	periplasmic glucans biosynthesis protein MdoH	1.18637	1.18637	0.246559	0.584536	1
PA5163	rmlA	Cell wall / LPS / capsule	glucose-1-phosphate thymidylyltransferase	1.18943	1.18943	0.250272	0.63126	1
PA4668		Cell wall / LPS / capsule	probable lipoprotein localization protein LolB	1.19861	1.19861	0.261363	0.729228	1
PA5449	wbpX	Cell wall / LPS / capsule	glycosyltransferase WbpX	1.2016	1.2016	0.264954	0.952917	1
PA3156	wbpD	Cell wall / LPS / capsule	probable acetyltransferase WbpD	1.20595	1.20595	0.270167	0.579246	1
PA3158	wbpB	Cell wall / LPS / capsule	probable oxidoreductase WpbB	1.20649	1.20649	0.270818	0.498272	1
PA4450	murA	Cell wall / LPS / capsule	UDP-N-acetylglucosamine 1-carboxyvinyltransferase	1.2272	1.2272	0.295365	0.452941	1
PA5238		Cell wall / LPS / capsule	probable O-antigen acetylase	1.23713	1.23713	0.306995	0.792162	1
PA3652	uppS	Cell wall / LPS / capsule	undecaprenyl pyrophosphate synthetase	1.23979	1.23979	0.310101	0.362075	1
PA1222		Cell wall / LPS / capsule	probable membrane-bound lytic murein transglycolase A	1.2402	1.2402	0.310578	0.558634	1
PA3242		Cell wall / LPS / capsule	probable lauroyl acyltransferase	1.24631	1.24631	0.317658	0.891789	1
PA4545	comL	Cell wall / LPS / capsule	competence protein ComL	1.24788	1.24788	0.319478	0.456484	1
PA5161	rmlB	Cell wall / LPS / capsule	dTDP-D-glucose 4,6-dehydratase	1.25519	1.25519	0.327904	0.488957	1
PA4418	ftsI	Cell wall / LPS / capsule	penicillin-binding protein 3	1.27441	1.27441	0.349833	0.43777	1
PA3141	wbpM	Cell wall / LPS / capsule	nucleotide sugar epimerase/dehydratase WbpM	1.28947	1.28947	0.366778	0.401019	1
PA4988	waaA	Cell wall / LPS / capsule	3-deoxy-D-manno-octulosonic-acid (KDO) transferase	1.29902	1.29902	0.377421	0.515416	1
PA4001	sltB1	Cell wall / LPS / capsule	soluble lytic transglycosylase B	1.30926	1.30926	0.388752	0.315194	1
PA5447	wbpZ	Cell wall / LPS / capsule	glycosyltransferase WbpZ	1.32944	1.32944	0.410816	0.388436	1
PA5011	waaC	Cell wall / LPS / capsule	heptosyltransferase I	1.36912	1.36912	0.453248	0.323678	1
PA4020	mpl	Cell wall / LPS / capsule	UDP-N-acetylmuramate:L-alanyl-gamma-D-glutamyl-meso-diaminopimelate ligase	1.46943	1.46943	0.555253	0.176704	1
PA4512	lpxO1	Cell wall / LPS / capsule	lipopolysaccharide biosynthetic protein LpxO1	1.50221	1.50221	0.587083	0.36359	1
PA0936	lpxO2	Cell wall / LPS / capsule	lipopolysaccharide biosynthetic protein LpxO2	1.6495	1.6495	0.722031	0.118716	1
PA3556	arnT	Cell wall / LPS / capsule	inner membrane L-Ara4N transferase ArnT	2.48563	2.48563	1.31361	0.451166	1
PA2393		Central intermediary metabolism	probable dipeptidase precursor	-5.22044	0.191555	-2.38417	0.0184921	0.767696
PA2787	cpg2	Central intermediary metabolism	carboxypeptidase G2 precursor	-4.57959	0.21836	-2.19522	0.00512538	0.33262
PA0887	acsA	Central intermediary metabolism	acetyl-coenzyme A synthetase	-3.63555	0.275061	-1.86218	0.000662192	0.0829216
PA2195	hcnC	Central intermediary metabolism	hydrogen cyanide synthase HcnC	-3.5848	0.278956	-1.84189	0.00135986	0.142181
PA2194	hcnB	Central intermediary metabolism	hydrogen cyanide synthase HcnB	-2.7135	0.368528	-1.44016	0.0663005	1
PA0710	gloA2	Central intermediary metabolism	lactoylglutathione lyase	-2.23013	0.448405	-1.15713	0.647563	1
PA2140		Central intermediary metabolism	probable metallothionein	-1.7972	0.55642	-0.845753	1	1
PA2717	cpo	Central intermediary metabolism	chloroperoxidase precursor	-1.55316	0.643847	-0.635209	0.6561	1
PA1338	ggt	Central intermediary metabolism	gamma-glutamyltranspeptidase precursor	-1.427	0.700769	-0.51299	0.724508	1
PA5111	gloA3	Central intermediary metabolism	lactoylglutathione lyase	-1.42429	0.702102	-0.510247	0.339229	1
PA3182	pgl	Central intermediary metabolism	6-phosphogluconolactonase	-1.3965	0.716074	-0.48182	0.316051	1
PA3582	glpK	Central intermediary metabolism	glycerol kinase	-1.31146	0.762507	-0.391177	0.324164	1
PA3296	phoA	Central intermediary metabolism	alkaline phosphatase	-1.24431	0.803657	-0.315348	1	1
PA4626	hprA	Central intermediary metabolism	glycerate dehydrogenase	-1.22797	0.814353	-0.296274	1	1
PA5288	glnK	Central intermediary metabolism	nitrogen regulatory protein P-II 2	-1.22465	0.816559	-0.29237	0.476663	1
PA5060	phaF	Central intermediary metabolism	polyhydroxyalkanoate synthesis protein PhaF	-1.17094	0.854016	-0.227665	0.482126	1
PA2053	cynT	Central intermediary metabolism	carbonate dehydratase	-1.11506	0.89681	-0.157126	1	1
PA4880		Central intermediary metabolism	probable bacterioferritin	-1.09638	0.912094	-0.132746	0.559305	1
PA1502	gcl	Central intermediary metabolism	glyoxylate carboligase	-1.07698	0.92852	-0.106995	0.792079	1
PA0654	speD	Central intermediary metabolism	S-adenosylmethionine decarboxylase proenzyme	-1.0494	0.952928	-0.0695616	0.885664	1
PA0102		Central intermediary metabolism	probable carbonic anhydrase	-1.04671	0.955377	-0.0658579	0.856043	1
PA2821		Central intermediary metabolism	probable glutathione S-transferase	-1.04278	0.958977	-0.0604314	0.879486	1
PA4068		Central intermediary metabolism	probable epimerase	-1.03976	0.961762	-0.0562484	0.975126	1
PA3471		Central intermediary metabolism	probable malic enzyme	-1.0332	0.967865	-0.0471226	0.876089	1
PA0520	nirQ	Central intermediary metabolism	regulatory protein NirQ	-1.00352	0.99649	-0.00507292	0.994164	1
PA3687	ppc	Central intermediary metabolism	phosphoenolpyruvate carboxylase	1.00893	1.00893	0.0128203	0.980387	1
PA2023	galU	Central intermediary metabolism	UTP--glucose-1-phosphate uridylyltransferase	1.01448	1.01448	0.0207425	0.92422	1
PA5549	glmS	Central intermediary metabolism	glucosamine--fructose-6-phosphate aminotransferase	1.01562	1.01562	0.0223629	0.805093	1
PA1838	cysI	Central intermediary metabolism	sulfite reductase	1.02481	1.02481	0.0353549	0.700468	1
PA2813		Central intermediary metabolism	probable glutathione S-transferase	1.03585	1.03585	0.0508104	0.972975	1
PA4867	ureB	Central intermediary metabolism	urease beta subunit	1.03844	1.03844	0.0544201	0.812443	1
PA0363	coaD	Central intermediary metabolism	phosphopantetheine adenylyltransferase	1.03853	1.03853	0.054542	0.781477	1
PA5046		Central intermediary metabolism	malic enzyme	1.04328	1.04328	0.061131	0.726434	1
PA4031	ppa	Central intermediary metabolism	inorganic pyrophosphatase	1.05085	1.05085	0.0715613	0.774956	1
PA5436		Central intermediary metabolism	probable biotin carboxylase subunit of a transcarboxylase	1.06551	1.06551	0.0915398	0.749294	1
PA5421	fdhA	Central intermediary metabolism	glutathione-independent formaldehyde dehydrogenase	1.06679	1.06679	0.0932773	0.949382	1
PA4024	eutB	Central intermediary metabolism	ethanolamine ammonia-lyase large subunit	1.07692	1.07692	0.106912	0.867963	1
PA1770	ppsA	Central intermediary metabolism	phosphoenolpyruvate synthase	1.08541	1.08541	0.118239	0.63371	1
PA1376	aceK	Central intermediary metabolism	isocitrate dehydrogenase kinase/phosphatase	1.12973	1.12973	0.175978	0.815499	1
PA2473		Central intermediary metabolism	probable glutathione S-transferase	1.13395	1.13395	0.181354	1	1
PA5056	phaC1	Central intermediary metabolism	poly(3-hydroxyalkanoic acid) synthase 1	1.13465	1.13465	0.182245	0.944016	1
PA0546	metK	Central intermediary metabolism	methionine adenosyltransferase	1.15045	1.15045	0.202195	0.616264	1
PA4868	ureC	Central intermediary metabolism	urease alpha subunit	1.15548	1.15548	0.20849	0.75365	1
PA3629	adhC	Central intermediary metabolism	alcohol dehydrogenase class III	1.16357	1.16357	0.218555	0.668049	1
PA3758		Central intermediary metabolism	probable N-acetylglucosamine-6-phosphate deacetylase	1.16365	1.16365	0.218652	0.80288	1
PA2726		Central intermediary metabolism	probable radical activating enzyme	1.17706	1.17706	0.23519	0.731825	1
PA5435		Central intermediary metabolism	probable transcarboxylase subunit	1.18015	1.18015	0.238971	0.567791	1
PA5058	phaC2	Central intermediary metabolism	poly(3-hydroxyalkanoic acid) synthase 2	1.18161	1.18161	0.24076	0.85366	1
PA0430	metF	Central intermediary metabolism	5,10-methylenetetrahydrofolate reductase	1.22461	1.22461	0.292328	0.494818	1
PA1781	nirB	Central intermediary metabolism	assimilatory nitrite reductase large subunit	1.25226	1.25226	0.324536	1	1
PA2990		Central intermediary metabolism	probable phosphodiesterase	1.26518	1.26518	0.339344	0.37176	1
PA1384	galE	Central intermediary metabolism	UDP-glucose 4-epimerase	1.28478	1.28478	0.361521	0.866113	1
PA1779		Central intermediary metabolism	assimilatory nitrate reductase	1.40039	1.40039	0.485832	0.586565	1
PA2052	cynS	Central intermediary metabolism	cyanate lyase	1.40789	1.40789	0.493537	0.597101	1
PA4100		Central intermediary metabolism	probable dehydrogenase	1.46925	1.46925	0.55508	0.784295	1
PA3524	gloA1	Central intermediary metabolism	lactoylglutathione lyase	1.47634	1.47634	0.56203	0.1905	1
PA4865	ureA	Central intermediary metabolism	urease gamma subunit	1.48005	1.48005	0.565645	0.482338	1
PA4864	ureD	Central intermediary metabolism	urease accessory protein	1.49397	1.49397	0.579147	0.600376	1
PA1780	nirD	Central intermediary metabolism	assimilatory nitrite reductase small subunit	1.68531	1.68531	0.753016	1	1
PA4130		Central intermediary metabolism	probable sulfite or nitrite reductase	1.70965	1.70965	0.773704	0.393946	1
PA4733	acsB	Central intermediary metabolism	acetyl-coenzyme A synthetase	1.7401	1.7401	0.799171	0.201104	1
PA4956	rhdA	Central intermediary metabolism	thiosulfate sulfurtransferase	1.92483	1.92483	0.944732	0.103475	1
PA2193	hcnA	Central intermediary metabolism	hydrogen cyanide synthase HcnA	3.79842	3.79842	1.9254	0.396319	1
PA1781.1	nalA	Central intermediary metabolism	nitrogen assimilation leader A (NalA)	NA	NA	NA	NA	NA
PA2357	msuE	Central intermediary metabolism	NADH-dependent FMN reductase MsuE	NA	NA	NA	NA	NA
PA2356	msuD	Central intermediary metabolism	methanesulfonate sulfonatase MsuD	#DIV/0!	0	#NAME?	0.768659	1
PA0090	clpV1	Chaperones & heat shock proteins	probable ClpA/B-type chaperone	-3.35328	0.298216	-1.74557	0.000224679	0.0362439
PA4176	ppiC2	Chaperones & heat shock proteins	peptidyl-prolyl cis-trans isomerase C2	-2.02301	0.494312	-1.01651	0.134586	1
PA5254		Chaperones & heat shock proteins	probable peptidyl-prolyl cis-trans isomerase, FkbP-type	-1.96365	0.509257	-0.973535	0.321979	1
PA3842		Chaperones & heat shock proteins	probable chaperone	-1.92855	0.518524	-0.947518	0.204827	1
PA4085	cupB2	Chaperones & heat shock proteins	chaperone CupB2	-1.76807	0.565587	-0.822179	0.875795	1
PA5195		Chaperones & heat shock proteins	probable heat shock protein	-1.38169	0.723752	-0.466432	0.417733	1
PA1068		Chaperones & heat shock proteins	probable heat shock protein (hsp90 family)	-1.31958	0.757819	-0.400075	0.509121	1
PA0837	slyD	Chaperones & heat shock proteins	peptidyl-prolyl cis-trans isomerase SlyD	-1.25519	0.796695	-0.327901	0.455091	1
PA4572	fklB	Chaperones & heat shock proteins	peptidyl-prolyl cis-trans isomerase FklB	-1.22756	0.814624	-0.295794	0.581496	1
PA4761	dnaK	Chaperones & heat shock proteins	DnaK protein	-1.18829	0.841545	-0.248887	0.563529	1
PA5054	hslU	Chaperones & heat shock proteins	heat shock protein HslU	-1.18802	0.841735	-0.248562	0.563787	1
PA3262		Chaperones & heat shock proteins	probable peptidyl-prolyl cis-trans isomerase, FkbP-type	-1.1755	0.850704	-0.233271	0.584979	1
PA4558		Chaperones & heat shock proteins	probable peptidyl-prolyl cis-trans isomerase, FkbP-type	-1.14876	0.8705	-0.200083	0.626656	1
PA5053	hslV	Chaperones & heat shock proteins	heat shock protein HslV	-1.14035	0.876927	-0.189471	0.766869	1
PA1800	tig	Chaperones & heat shock proteins	trigger factor	-1.11568	0.896311	-0.157929	0.739219	1
PA0993	cupC2	Chaperones & heat shock proteins	chaperone CupC2	-1.10708	0.903278	-0.146758	1	1
PA1596	htpG	Chaperones & heat shock proteins	heat shock protein HtpG	-1.09342	0.914565	-0.128842	0.778944	1
PA0594	surA	Chaperones & heat shock proteins	peptidyl-prolyl cis-trans isomerase SurA	-1.09064	0.916894	-0.125173	0.708327	1
PA3717		Chaperones & heat shock proteins	probable peptidyl-prolyl cis-trans isomerase, FkbP-type	-1.06998	0.934594	-0.0975888	0.930219	1
PA4385	groEL	Chaperones & heat shock proteins	GroEL protein	-1.06353	0.940264	-0.088862	0.871383	1
PA5193	yrfI	Chaperones & heat shock proteins	heat shock protein HSP33	-1.03392	0.967193	-0.0481242	0.984501	1
PA2725		Chaperones & heat shock proteins	probable chaperone	-1.03161	0.969354	-0.0449042	0.989547	1
PA3810	hscA	Chaperones & heat shock proteins	heat shock protein HscA	-1.03075	0.970164	-0.0436987	0.771734	1
PA3871		Chaperones & heat shock proteins	probable peptidyl-prolyl cis-trans isomerase, PpiC-type	-1.02927	0.971558	-0.0416273	1	1
PA0499		Chaperones & heat shock proteins	probable pili assembly chaperone	-1.02023	0.980168	-0.0288994	1	1
PA3126	ibpA	Chaperones & heat shock proteins	heat-shock protein IbpA	-1.0195	0.980869	-0.0278675	1	1
PA3737	dsbC	Chaperones & heat shock proteins	thiol:disulfide interchange protein DsbC	-1.01947	0.980905	-0.0278143	0.854898	1
PA1802	clpX	Chaperones & heat shock proteins	ATP-dependent Clp protease ATP-binding subunit ClpX	-1.01027	0.989834	-0.0147411	0.846929	1
PA3811	hscB	Chaperones & heat shock proteins	heat shock protein HscB	-1.01012	0.989984	-0.0145231	0.970838	1
PA4762	grpE	Chaperones & heat shock proteins	heat shock protein GrpE	-1.00261	0.997392	-0.00376715	0.887747	1
PA1801	clpP	Chaperones & heat shock proteins	ATP-dependent Clp protease proteolytic subunit	1.00118	1.00118	0.0016974	0.94415	1
PA1805	ppiD	Chaperones & heat shock proteins	peptidyl-prolyl cis-trans isomerase D	1.03822	1.03822	0.0541128	0.907584	1
PA4873		Chaperones & heat shock proteins	probable heat-shock protein	1.08957	1.08957	0.123757	1	1
PA4386	groES	Chaperones & heat shock proteins	GroES protein	1.13381	1.13381	0.181176	0.575564	1
PA2614	lolA	Chaperones & heat shock proteins	periplasmic chaperone LolA	1.14864	1.14864	0.199932	0.665588	1
PA5489	dsbA	Chaperones & heat shock proteins	thiol:disulfide interchange protein DsbA	1.17393	1.17393	0.231346	0.622395	1
PA5256	dsbH	Chaperones & heat shock proteins	disulfide bond formation protein	1.20143	1.20143	0.264752	0.873134	1
PA4845	dipZ	Chaperones & heat shock proteins	thiol:disulfide interchange protein DipZ	1.20962	1.20962	0.274559	0.57054	1
PA1793	ppiB	Chaperones & heat shock proteins	peptidyl-prolyl cis-trans isomerase B	1.25837	1.25837	0.331555	0.467512	1
PA2478		Chaperones & heat shock proteins	probable thiol:disulfide interchange protein	1.35915	1.35915	0.442709	0.472149	1
PA0538	dsbB	Chaperones & heat shock proteins	disulfide bond formation protein	1.47411	1.47411	0.559843	0.475826	1
PA3227	ppiA	Chaperones & heat shock proteins	peptidyl-prolyl cis-trans isomerase A	1.50584	1.50584	0.590567	0.277629	1
PA4651		Chaperones & heat shock proteins	probable pili assembly chaperone	1.5237	1.5237	0.60758	1	1
PA3221	csaA	Chaperones & heat shock proteins	CsaA protein	1.61755	1.61755	0.693814	0.518806	1
PA3365		Chaperones & heat shock proteins	probable chaperone	1.68799	1.68799	0.755303	0.421688	1
PA2476	dsbG	Chaperones & heat shock proteins	thiol:disulfide interchange protein DsbG	1.85205	1.85205	0.88912	0.164658	1
PA1996	ppiC1	Chaperones & heat shock proteins	peptidyl-prolyl cis-trans isomerase C1	2.24173	2.24173	1.16461	0.736938	1
PA0699		Chaperones & heat shock proteins	probable peptidyl-prolyl cis-trans isomerase, PpiC-type	2.2679	2.2679	1.18135	0.713394	1
PA2132	cupA5	Chaperones & heat shock proteins	chaperone CupA5	3.91099	3.91099	1.96754	0.416808	1
PA2477		Chaperones & heat shock proteins	probable thiol:disulfide interchange protein	3.92704	3.92704	1.97344	0.162345	1
PA2129	cupA2	Chaperones & heat shock proteins	chaperone CupA2	4.49952	4.49952	2.16977	0.548241	1
PA4083	cupB4	Chaperones & heat shock proteins	chaperone CupB4	#DIV/0!	0	#NAME?	0.768659	1
PA2788		Chemotaxis	probable chemotaxis transducer	-3.86748	0.258566	-1.95139	0.00183295	0.174287
PA0177		Chemotaxis	probable purine-binding chemotaxis protein	-3.59441	0.27821	-1.84575	0.225398	1
PA0175		Chemotaxis	probable chemotaxis protein methyltransferase	-3.53854	0.282602	-1.82316	0.223969	1
PA4633		Chemotaxis	probable chemotaxis transducer	-2.62273	0.381282	-1.39107	0.00245058	0.213373
PA1251		Chemotaxis	probable chemotaxis transducer	-2.30342	0.434137	-1.20378	0.543518	1
PA4290		Chemotaxis	probable chemotaxis transducer	-2.06595	0.484038	-1.04681	0.177908	1
PA5072		Chemotaxis	probable chemotaxis transducer	-1.97019	0.507566	-0.978332	0.175544	1
PA2652		Chemotaxis	probable chemotaxis transducer	-1.88908	0.529359	-0.917682	0.0705304	1
PA1423	bdlA	Chemotaxis	probable chemotaxis transducer	-1.88501	0.530501	-0.914572	0.145991	1
PA0176	aer2	Chemotaxis	probable chemotaxis transducer	-1.77893	0.562135	-0.83101	0.170036	1
PA4310	pctB	Chemotaxis	chemotactic transducer PctB	-1.69658	0.589421	-0.76263	0.0989792	1
PA1608		Chemotaxis	probable chemotaxis transducer	-1.59499	0.626964	-0.673546	0.307414	1
PA1460	motC	Chemotaxis	probable chemotaxis transmembrane proton channel	-1.58307	0.631686	-0.662721	0.187476	1
PA4309	pctA	Chemotaxis	chemotactic transducer PctA	-1.57978	0.632999	-0.659724	0.269409	1
PA0417	chpE	Chemotaxis	probable chemotaxis protein	-1.5701	0.6369	-0.650861	0.363079	1
PA4953	motB	Chemotaxis	chemotaxis protein MotB	-1.53744	0.650434	-0.620526	0.213804	1
PA1561	aer	Chemotaxis	aerotaxis receptor Aer	-1.51322	0.660841	-0.597624	0.148509	1
PA2654		Chemotaxis	probable chemotaxis transducer	-1.50159	0.665963	-0.586486	0.182721	1
PA3349		Chemotaxis	probable chemotaxis protein	-1.43174	0.698451	-0.517769	0.238033	1
PA1464		Chemotaxis	probable purine-binding chemotaxis protein	-1.42094	0.703757	-0.50685	0.197061	1
PA2573		Chemotaxis	probable chemotaxis transducer	-1.36191	0.734265	-0.445627	0.195027	1
PA1459		Chemotaxis	probable methyltransferase	-1.34574	0.743088	-0.428396	0.32271	1
PA0173		Chemotaxis	probable methylesterase	-1.31259	0.761851	-0.39242	1	1
PA1461	motD	Chemotaxis	probable chemotaxis protein	-1.2756	0.783946	-0.351174	0.402853	1
PA4307	pctC	Chemotaxis	chemotactic transducer PctC	-1.20734	0.82827	-0.271827	0.516724	1
PA4520		Chemotaxis	probable chemotaxis transducer	-1.1526	0.867604	-0.204891	0.582294	1
PA2920		Chemotaxis	probable chemotaxis transducer	-1.15037	0.869283	-0.202103	0.801829	1
PA4844		Chemotaxis	probable chemotaxis transducer	-1.12304	0.890441	-0.167407	0.939747	1
PA3348		Chemotaxis	probable chemotaxis protein methyltransferase	-1.11398	0.897681	-0.155726	0.821818	1
PA1457	cheZ	Chemotaxis	chemotaxis protein CheZ	-1.09126	0.916373	-0.125993	0.769558	1
PA2561		Chemotaxis	probable chemotaxis transducer	-1.07842	0.927279	-0.108925	0.926574	1
PA4954	motA	Chemotaxis	chemotaxis protein MotA	-1.03147	0.969488	-0.0447048	0.897271	1
PA0413	chpA	Chemotaxis	still frameshift probable component of chemotactic signal transduction system	-1.01611	0.984146	-0.0230551	0.926325	1
PA4915		Chemotaxis	probable chemotaxis transducer	1.00543	1.00543	0.00781004	0.900361	1
PA2867		Chemotaxis	probable chemotaxis transducer	1.03765	1.03765	0.0533169	0.919057	1
PA1646		Chemotaxis	probable chemotaxis transducer	1.06027	1.06027	0.0844369	0.918222	1
PA1930		Chemotaxis	probable chemotaxis transducer	1.17756	1.17756	0.235806	0.900951	1
PA0415	chpC	Chemotaxis	probable chemotaxis protein	1.24536	1.24536	0.316558	0.71607	1
PA0180	cttP	Chemotaxis	probable chemotaxis transducer	1.28207	1.28207	0.358474	0.724268	1
PA0414	chpB	Chemotaxis	probable methylesterase	1.35822	1.35822	0.44172	0.309154	1
PA0669		DNA replication, recombination, modification and repair	probable DNA polymerase alpha chain	-1.89199	0.528545	-0.919903	0.0800356	1
PA4763	recN	DNA replication, recombination, modification and repair	DNA repair protein RecN	-1.35916	0.735751	-0.442711	0.436541	1
PA3617	recA	DNA replication, recombination, modification and repair	RecA protein	-1.29509	0.772148	-0.37305	0.450086	1
PA4042	xseB	DNA replication, recombination, modification and repair	exodeoxyribonuclease VII small subunit	-1.28876	0.775937	-0.365989	0.604105	1
PA3272		DNA replication, recombination, modification and repair	probable ATP-dependent DNA helicase	-1.25401	0.797442	-0.326549	0.349309	1
PA0772	recO	DNA replication, recombination, modification and repair	DNA repair protein RecO	-1.23957	0.80673	-0.309842	0.663499	1
PA3640	dnaE	DNA replication, recombination, modification and repair	DNA polymerase III, alpha chain	-1.20563	0.829439	-0.269792	0.382734	1
PA4283	recD	DNA replication, recombination, modification and repair	exodeoxyribonuclease V alpha chain	-1.17525	0.850885	-0.232964	0.598194	1
PA4660	phr	DNA replication, recombination, modification and repair	deoxyribodipyrimidine photolyase	-1.14134	0.876163	-0.190729	0.867553	1
PA5493	polA	DNA replication, recombination, modification and repair	DNA polymerase I	-1.14053	0.876787	-0.189702	0.511205	1
PA3725	recJ	DNA replication, recombination, modification and repair	single-stranded-DNA-specific exonuclease RecJ	-1.13984	0.877315	-0.188834	0.676431	1
PA1405		DNA replication, recombination, modification and repair	probable helicase	-1.13522	0.880885	-0.182975	0.721478	1
PA4964	parC	DNA replication, recombination, modification and repair	topoisomerase IV subunit A	-1.11879	0.89382	-0.161944	0.649501	1
PA2585	uvrC	DNA replication, recombination, modification and repair	excinuclease ABC subunit C	-1.11156	0.89964	-0.15258	0.823253	1
PA0965	ruvC	DNA replication, recombination, modification and repair	Holliday junction resolvase RuvC	-1.10027	0.908868	-0.137857	0.92411	1
PA2118	ada	DNA replication, recombination, modification and repair	O6-methylguanine-DNA methyltransferase	-1.09125	0.916384	-0.125976	0.88323	1
PA2961	holB	DNA replication, recombination, modification and repair	DNA polymerase III, delta prime subunit	-1.08303	0.923337	-0.11507	0.884716	1
PA4400		DNA replication, recombination, modification and repair	probable pyrophosphohydrolase	-1.06759	0.936688	-0.0943602	0.88649	1
PA1804	hupB	DNA replication, recombination, modification and repair	DNA-binding protein HU	-1.05016	0.95224	-0.0706025	1	1
PA5345	recG	DNA replication, recombination, modification and repair	ATP-dependent DNA helicase RecG	-1.04356	0.958261	-0.0615093	0.924085	1
PA1534	recR	DNA replication, recombination, modification and repair	recombination protein RecR	-1.0371	0.964225	-0.0525583	0.880997	1
PA3161	himD	DNA replication, recombination, modification and repair	integration host factor beta subunit	-1.03599	0.965263	-0.051006	0.80337	1
PA1815	rnhA	DNA replication, recombination, modification and repair	ribonuclease H	-1.03427	0.966863	-0.0486173	0.932208	1
PA3168	gyrA	DNA replication, recombination, modification and repair	DNA gyrase subunit A	-1.03287	0.968179	-0.0466539	0.933421	1
PA2138		DNA replication, recombination, modification and repair	probable ATP-dependent DNA ligase	-1.01988	0.980505	-0.0284029	0.919106	1
PA4284	recB	DNA replication, recombination, modification and repair	exodeoxyribonuclease V beta chain	-1.01404	0.986159	-0.0201082	0.833787	1
PA1686	alkA	DNA replication, recombination, modification and repair	DNA-3-methyladenine glycosidase II	-1.01239	0.987762	-0.0177652	0.969372	1
PA3011	topA	DNA replication, recombination, modification and repair	DNA topoisomerase I	1.00032	1.00032	0.000456332	0.986676	1
PA4967	parE	DNA replication, recombination, modification and repair	topoisomerase IV subunit B	1.00055	1.00055	0.000793891	0.907944	1
PA0004	gyrB	DNA replication, recombination, modification and repair	DNA gyrase subunit B	1.00768	1.00768	0.0110402	1	1
PA4316	sbcB	DNA replication, recombination, modification and repair	exodeoxyribonuclease I	1.00789	1.00789	0.0113348	0.998325	1
PA3620	mutS	DNA replication, recombination, modification and repair	DNA mismatch repair protein MutS	1.00824	1.00824	0.0118374	0.932413	1
PA4282		DNA replication, recombination, modification and repair	probable exonuclease	1.01136	1.01136	0.0163037	0.964855	1
PA3138	uvrB	DNA replication, recombination, modification and repair	excinuclease ABC subunit B	1.0165	1.0165	0.023616	0.931901	1
PA5320	coaC	DNA replication, recombination, modification and repair	Phosphopantothenoylcysteine synthase/(R)-4'-phospho-N-pantothenoylcysteine decarboxylase	1.01962	1.01962	0.0280353	0.863637	1
PA4232	ssb	DNA replication, recombination, modification and repair	single-stranded DNA-binding protein	1.03919	1.03919	0.0554588	0.848584	1
PA4363	iciA	DNA replication, recombination, modification and repair	inhibitor of chromosome initiation IciA	1.05341	1.05341	0.0750735	1	1
PA0010	tag	DNA replication, recombination, modification and repair	DNA-3-methyladenine glycosidase I	1.05411	1.05411	0.0760253	1	1
PA0003	recF	DNA replication, recombination, modification and repair	RecF protein	1.06941	1.06941	0.0968195	0.864396	1
PA1886	polB	DNA replication, recombination, modification and repair	DNA polymerase II	1.06987	1.06987	0.0974369	0.775625	1
PA0577	dnaG	DNA replication, recombination, modification and repair	DNA primase	1.08006	1.08006	0.111111	0.792609	1
PA0357	mutM	DNA replication, recombination, modification and repair	formamidopyrimidine-DNA glycosylase	1.08035	1.08035	0.111498	0.861718	1
PA3777	xseA	DNA replication, recombination, modification and repair	exodeoxyribonuclease VII large subunit	1.10456	1.10456	0.143473	0.666856	1
PA2738	himA	DNA replication, recombination, modification and repair	integration host factor, alpha subunit	1.10672	1.10672	0.146291	0.888241	1
PA0001	dnaA	DNA replication, recombination, modification and repair	chromosomal replication initiator protein DnaA	1.11668	1.11668	0.159213	0.728647	1
PA3596		DNA replication, recombination, modification and repair	probable methylated-DNA--protein-cysteine methyltransferase	1.11819	1.11819	0.161167	1	1
PA3940		DNA replication, recombination, modification and repair	probable DNA binding protein	1.12055	1.12055	0.164208	0.663883	1
PA4946	mutL	DNA replication, recombination, modification and repair	DNA mismatch repair protein MutL	1.12073	1.12073	0.164443	0.759378	1
PA3832	holC	DNA replication, recombination, modification and repair	DNA polymerase III, chi subunit	1.12443	1.12443	0.169191	0.840172	1
PA5443	uvrD	DNA replication, recombination, modification and repair	DNA helicase II	1.13082	1.13082	0.177364	0.590812	1
PA3495	nth	DNA replication, recombination, modification and repair	endonuclease III	1.13238	1.13238	0.179355	0.773704	1
PA0967	ruvB	DNA replication, recombination, modification and repair	Holliday junction DNA helicase RuvB	1.13386	1.13386	0.181237	0.633167	1
PA0923	dinB	DNA replication, recombination, modification and repair	DNA damage inducible protein P	1.1396	1.1396	0.188527	0.962749	1
PA1529	lig	DNA replication, recombination, modification and repair	DNA ligase	1.14074	1.14074	0.189966	0.688177	1
PA0966	ruvA	DNA replication, recombination, modification and repair	Holliday junction DNA helicase RuvA	1.14575	1.14575	0.196293	0.852179	1
PA3344	recQ	DNA replication, recombination, modification and repair	ATP-dependent DNA helicase RecQ	1.15131	1.15131	0.203281	0.630219	1
PA2545	xthA	DNA replication, recombination, modification and repair	exodeoxyribonuclease III	1.16006	1.16006	0.214193	0.683806	1
PA2749	endA	DNA replication, recombination, modification and repair	DNA-specific endonuclease I	1.16359	1.16359	0.218589	0.793289	1
PA0382	micA	DNA replication, recombination, modification and repair	DNA mismatch repair protein MicA	1.17737	1.17737	0.235569	0.807422	1
PA0002	dnaN	DNA replication, recombination, modification and repair	DNA polymerase III, beta chain	1.1827	1.1827	0.242078	0.543149	1
PA5280	sss	DNA replication, recombination, modification and repair	site-specific recombinase Sss	1.18546	1.18546	0.245452	0.944676	1
PA5296	rep	DNA replication, recombination, modification and repair	ATP-dependent DNA helicase Rep	1.18774	1.18774	0.248223	0.564518	1
PA5319	radC	DNA replication, recombination, modification and repair	DNA repair protein RadC	1.1999	1.1999	0.26292	0.467517	1
PA3642	rnhB	DNA replication, recombination, modification and repair	ribonuclease HII	1.20169	1.20169	0.265066	0.723372	1
PA3989	holA	DNA replication, recombination, modification and repair	DNA polymerase III, delta subunit	1.20817	1.20817	0.27282	0.474245	1
PA4723	dksA	DNA replication, recombination, modification and repair	suppressor protein DksA	1.21043	1.21043	0.275519	0.549548	1
PA4285	recC	DNA replication, recombination, modification and repair	exodeoxyribonuclease V gamma chain	1.22912	1.22912	0.297628	0.434846	1
PA5147	mutY	DNA replication, recombination, modification and repair	A / G specific adenine glycosylase	1.25305	1.25305	0.325445	0.705471	1
PA4234	uvrA	DNA replication, recombination, modification and repair	excinuclease ABC subunit A	1.27298	1.27298	0.34821	0.425958	1
PA1532	dnaX	DNA replication, recombination, modification and repair	DNA polymerase subunits gamma and tau	1.284	1.284	0.360642	0.394479	1
PA4931	dnaB	DNA replication, recombination, modification and repair	replicative DNA helicase	1.28899	1.28899	0.366246	0.304681	1
PA0995	ogt	DNA replication, recombination, modification and repair	methylated-DNA--protein-cysteine methyltransferase	1.32437	1.32437	0.405309	0.508664	1
PA5050	priA	DNA replication, recombination, modification and repair	primosomal protein N'	1.37705	1.37705	0.461576	0.464501	1
PA4609	radA	DNA replication, recombination, modification and repair	DNA repair protein RadA	1.37801	1.37801	0.462591	0.437072	1
PA4172		DNA replication, recombination, modification and repair	probable nuclease	1.39908	1.39908	0.484475	1	1
PA3002	mfd	DNA replication, recombination, modification and repair	transcription-repair coupling protein Mfd	1.41029	1.41029	0.495992	0.235876	1
PA0750	ung	DNA replication, recombination, modification and repair	uracil-DNA glycosylase	1.42526	1.42526	0.511222	0.259961	1
PA3738	xerD	DNA replication, recombination, modification and repair	integrase/recombinase XerD	1.45802	1.45802	0.544013	0.38574	1
PA4281	sbcD	DNA replication, recombination, modification and repair	exonuclease SbcD	1.69304	1.69304	0.759614	0.0959378	1
PA5348		DNA replication, recombination, modification and repair	probable DNA-binding protein	1.77661	1.77661	0.829123	0.274413	1
PA3867		DNA replication, recombination, modification and repair	probable DNA invertase	2.06344	2.06344	1.04505	0.260924	1
PA4470	fumC1	Energy metabolism	fumarate hydratase	-8.07334	0.123865	-3.01317	1.77829e-07	0.000111558
PA2694		Energy metabolism	probable thioredoxin	-3.86444	0.25877	-1.95026	0.0479569	1
PA1176	napF	Energy metabolism	ferredoxin protein NapF	-3.72439	0.2685	-1.89701	0.137792	1
PA3415		Energy metabolism	probable dihydrolipoamide acetyltransferase	-3.49811	0.285869	-1.80658	0.00185214	0.174287
PA1317	cyoA	Energy metabolism	cytochrome o ubiquinol oxidase subunit II	-2.76035	0.362273	-1.46485	0.00432546	0.309134
PA4829	lpd3	Energy metabolism	dihydrolipoamide dehydrogenase 3	-2.39082	0.418266	-1.25751	0.00179516	0.174287
PA1319	cyoC	Energy metabolism	cytochrome o ubiquinol oxidase subunit III	-2.3711	0.421745	-1.24556	0.0547887	1
PA1321	cyoE	Energy metabolism	cytochrome o ubiquinol oxidase protein CyoE	-2.25182	0.444086	-1.17109	0.126014	1
PA2664	fhp	Energy metabolism	flavohemoprotein	-2.11101	0.473708	-1.07793	0.0392475	1
PA1318	cyoB	Energy metabolism	cytochrome o ubiquinol oxidase subunit I	-2.04267	0.489555	-1.03046	0.0271703	0.996126
PA5297	poxB	Energy metabolism	pyruvate dehydrogenase (cytochrome)	-2.00912	0.49773	-1.00657	0.00418702	0.303076
PA3417		Energy metabolism	probable pyruvate dehydrogenase E1 component, alpha subunit	-1.80101	0.555243	-0.848808	0.0294703	1
PA0107		Energy metabolism	conserved hypothetical protein	-1.7972	0.55642	-0.845753	0.993823	1
PA0108	coIII	Energy metabolism	cytochrome c oxidase, subunit III	-1.78344	0.560713	-0.834665	0.392718	1
PA2165		Energy metabolism	probable glycogen synthase	-1.77349	0.563858	-0.826595	0.417887	1
PA2714		Energy metabolism	probable molybdopterin oxidoreductase	-1.66961	0.598941	-0.739513	0.291121	1
PA0521		Energy metabolism	probable cytochrome c oxidase subunit	-1.64745	0.606997	-0.720238	0.269863	1
PA2715		Energy metabolism	probable ferredoxin	-1.59256	0.627922	-0.671344	0.580854	1
PA4772		Energy metabolism	probable ferredoxin	-1.56496	0.638993	-0.646129	0.149943	1
PA4809	fdhE	Energy metabolism	FdhE protein	-1.56461	0.639138	-0.645801	0.224885	1
PA3452	mqoA	Energy metabolism	malate:quinone oxidoreductase	-1.55709	0.642225	-0.63885	0.235593	1
PA4811	fdnH	Energy metabolism	nitrate-inducible formate dehydrogenase, beta subunit	-1.55112	0.644697	-0.633308	0.122663	1
PA4975		Energy metabolism	NAD(P)H quinone oxidoreductase	-1.55045	0.644973	-0.63269	0.455288	1
PA0113		Energy metabolism	probable cytochrome c oxidase assembly factor	-1.51826	0.65865	-0.602417	0.571032	1
PA0524	norB	Energy metabolism	nitric-oxide reductase subunit B	-1.51181	0.661461	-0.596272	0.147651	1
PA0523	norC	Energy metabolism	nitric-oxide reductase subunit C	-1.50158	0.665965	-0.586481	0.134213	1
PA4331		Energy metabolism	probable ferredoxin reductase	-1.48716	0.672424	-0.572557	0.46004	1
PA3416		Energy metabolism	probable pyruvate dehydrogenase E1 component, beta chain	-1.48025	0.675563	-0.565837	0.258532	1
PA1174	napA	Energy metabolism	periplasmic nitrate reductase protein NapA	-1.4795	0.675905	-0.565108	0.102379	1
PA3396	nosL	Energy metabolism	NosL protein	-1.47254	0.679099	-0.558305	0.287656	1
PA1400		Energy metabolism	probable pyruvate carboxylase	-1.45092	0.689219	-0.536966	0.750197	1
PA1552.1	ccoQ1	Energy metabolism	Cytochrome c oxidase, cbb3-type, CcoQ subunit	-1.44934	0.689969	-0.535397	0.487422	1
PA0509	nirN	Energy metabolism	probable c-type cytochrome	-1.43509	0.696821	-0.521139	0.172471	1
PA3874	narH	Energy metabolism	respiratory nitrate reductase beta chain	-1.42284	0.702821	-0.508771	0.243686	1
PA1562	acnA	Energy metabolism	aconitate hydratase 1	-1.39671	0.715969	-0.482031	0.162456	1
PA1600		Energy metabolism	probable cytochrome c	-1.3858	0.721607	-0.470714	0.49575	1
PA3873	narJ	Energy metabolism	respiratory nitrate reductase delta chain	-1.37422	0.727684	-0.458615	0.31038	1
PA2290	gcd	Energy metabolism	glucose dehydrogenase	-1.36522	0.732483	-0.449134	0.374644	1
PA0525		Energy metabolism	probable dinitrification protein NorD	-1.34499	0.743499	-0.427598	0.321121	1
PA3875	narG	Energy metabolism	respiratory nitrate reductase alpha chain	-1.34475	0.743634	-0.427336	0.304301	1
PA5561	atpI	Energy metabolism	ATP synthase protein I	-1.33521	0.748948	-0.417062	0.689959	1
PA4812	fdnG	Energy metabolism	formate dehydrogenase-O, major subunit	-1.31133	0.762586	-0.391028	0.323893	1
PA2716		Energy metabolism	probable FMN oxidoreductase	-1.29561	0.771839	-0.373629	0.531486	1
PA0510		Energy metabolism	probable uroporphyrin-III c-methyltransferase	-1.29237	0.773771	-0.370022	0.398653	1
PA3809	fdx2	Energy metabolism	ferredoxin [2Fe-2S]	-1.2867	0.777182	-0.363677	0.603304	1
PA1588	sucC	Energy metabolism	succinyl-CoA synthetase beta chain	-1.286	0.777604	-0.362892	0.454235	1
PA1883		Energy metabolism	probable NADH-ubiquinone/plastoquinone oxidoreductase	-1.27322	0.785409	-0.348484	0.702021	1
PA1586	sucB	Energy metabolism	dihydrolipoamide succinyltransferase (E2 subunit)	-1.27029	0.787223	-0.345156	0.37497	1
PA1589	sucD	Energy metabolism	succinyl-CoA synthetase alpha chain	-1.26151	0.792698	-0.335157	0.472132	1
PA4771	lldD	Energy metabolism	L-lactate dehydrogenase	-1.24246	0.804855	-0.3132	0.524863	1
PA4810	fdnI	Energy metabolism	nitrate-inducible formate dehydrogenase, gamma subunit	-1.23837	0.807512	-0.308445	0.314323	1
PA5015	aceE	Energy metabolism	pyruvate dehydrogenase	-1.23266	0.811252	-0.301778	0.403621	1
PA4061		Energy metabolism	probable thioredoxin	-1.22345	0.817359	-0.290959	0.613062	1
PA2624	idh	Energy metabolism	isocitrate dehydrogenase	-1.20033	0.833105	-0.263429	0.489691	1
PA1552	ccoP1	Energy metabolism	probable cytochrome c	-1.18706	0.842415	-0.247397	0.492862	1
PA0794		Energy metabolism	probable aconitate hydratase	-1.18025	0.84728	-0.23909	0.681155	1
PA2642	nuoG	Energy metabolism	NADH dehydrogenase I chain G	-1.17836	0.848639	-0.236778	0.525229	1
PA1587	lpdG	Energy metabolism	lipoamide dehydrogenase-glc	-1.17007	0.85465	-0.226594	0.608573	1
PA1177	napE	Energy metabolism	periplasmic nitrate reductase protein NapE	-1.16739	0.856609	-0.223291	0.9086	1
PA1172	napC	Energy metabolism	cytochrome c-type protein NapC	-1.12737	0.887018	-0.172964	0.753934	1
PA5016	aceF	Energy metabolism	dihydrolipoamide acetyltransferase	-1.1267	0.887544	-0.172109	0.673927	1
PA5439		Energy metabolism	probable glucose-6-phosphate dehydrogenase	-1.12543	0.888551	-0.170474	0.789114	1
PA2482		Energy metabolism	probable cytochrome c	-1.11861	0.893969	-0.161704	0.787336	1
PA1175	napD	Energy metabolism	NapD protein of periplasmic nitrate reductase	-1.11123	0.899903	-0.152158	0.709866	1
PA0105	coxB	Energy metabolism	cytochrome c oxidase, subunit II	-1.09884	0.910051	-0.135981	0.879269	1
PA0512		Energy metabolism	conserved hypothetical protein	-1.08693	0.920025	-0.120255	0.727067	1
PA1585	sucA	Energy metabolism	2-oxoglutarate dehydrogenase (E1 subunit)	-1.08395	0.92255	-0.116301	0.830213	1
PA1482	ccmH	Energy metabolism	cytochrome C-type biogenesis protein CcmH	-1.07477	0.930435	-0.104022	1	1
PA3872	narI	Energy metabolism	respiratory nitrate reductase gamma chain	-1.0731	0.931881	-0.101783	1	1
PA4133		Energy metabolism	cytochrome c oxidase subunit (cbb3-type)	-1.06693	0.937273	-0.0934594	1	1
PA1580	gltA	Energy metabolism	citrate synthase	-1.06622	0.937893	-0.0925048	0.915724	1
PA5300	cycB	Energy metabolism	cytochrome c5	-1.03777	0.963601	-0.0534928	1	1
PA1173	napB	Energy metabolism	cytochrome c-type protein NapB precursor	-1.02808	0.972686	-0.0399536	0.884917	1
PA2648	nuoM	Energy metabolism	NADH dehydrogenase I chain M	-1.01986	0.980526	-0.0283717	0.895717	1
PA2645	nuoJ	Energy metabolism	NADH dehydrogenase I chain J	-1.0193	0.981069	-0.0275738	0.859143	1
PA0548	tktA	Energy metabolism	transketolase	-1.015	0.985224	-0.0214761	0.972481	1
PA0518	nirM	Energy metabolism	cytochrome c-551 precursor	-1.01294	0.987226	-0.0185473	0.952927	1
PA5240	trxA	Energy metabolism	thioredoxin	-1.01262	0.987536	-0.0180953	0.839938	1
PA3392	nosZ	Energy metabolism	nitrous-oxide reductase precursor	-1.00834	0.991731	-0.0119786	0.949758	1
PA2638	nuoB	Energy metabolism	NADH dehydrogenase I chain B	-1.00759	0.992464	-0.0109139	0.984701	1
PA3393	nosD	Energy metabolism	NosD protein	-1.00183	0.998173	-0.00263778	1	1
PA4571		Energy metabolism	probable cytochrome c	-1.00027	0.999726	-0.000395819	0.925617	1
PA5192	pckA	Energy metabolism	phosphoenolpyruvate carboxykinase	1.00168	1.00168	0.00242702	0.877489	1
PA1553	ccoO1	Energy metabolism	probable cytochrome c oxidase subunit	1.00242	1.00242	0.00348993	0.9413	1
PA1787	acnB	Energy metabolism	aconitate hydratase 2	1.00257	1.00257	0.00370162	0.878023	1
PA2266		Energy metabolism	probable cytochrome c precursor	1.00481	1.00481	0.00692798	0.97691	1
PA3032	snr1	Energy metabolism	cytochrome c Snr1	1.00826	1.00826	0.0118685	1	1
PA0918		Energy metabolism	cytochrome b561	1.01005	1.01005	0.0144226	0.845743	1
PA2382	lldA	Energy metabolism	L-lactate dehydrogenase	1.01052	1.01052	0.0151049	0.93575	1
PA4748	tpiA	Energy metabolism	triosephosphate isomerase	1.01298	1.01298	0.0185998	0.893406	1
PA0023	qor	Energy metabolism	quinone oxidoreductase	1.01425	1.01425	0.0204178	0.948902	1
PA2641	nuoF	Energy metabolism	NADH dehydrogenase I chain F	1.02469	1.02469	0.0351928	0.910523	1
PA0511	nirJ	Energy metabolism	heme d1 biosynthesis protein NirJ	1.0248	1.0248	0.0353376	0.981736	1
PA0196	pntB	Energy metabolism	pyridine nucleotide transhydrogenase, beta subunit	1.02706	1.02706	0.0385233	0.850828	1
PA2250	lpdV	Energy metabolism	lipoamide dehydrogenase-Val	1.02916	1.02916	0.0414606	0.727985	1
PA1584	sdhB	Energy metabolism	succinate dehydrogenase (B subunit)	1.03025	1.03025	0.0429901	0.834576	1
PA3397	fpr	Energy metabolism	ferredoxin--NADP+ reductase	1.03788	1.03788	0.0536378	0.791037	1
PA5557	atpH	Energy metabolism	ATP synthase delta chain	1.04189	1.04189	0.0591962	0.771735	1
PA0519	nirS	Energy metabolism	nitrite reductase precursor	1.04746	1.04746	0.0668919	0.871586	1
PA4333		Energy metabolism	probable fumarase	1.04817	1.04817	0.0678768	0.804171	1
PA2623	icd	Energy metabolism	isocitrate dehydrogenase	1.04832	1.04832	0.068074	0.918691	1
PA5560	atpB	Energy metabolism	ATP synthase A chain	1.04901	1.04901	0.0690333	0.780234	1
PA2640	nuoE	Energy metabolism	NADH dehydrogenase I chain E	1.04997	1.04997	0.0703486	0.87946	1
PA5554	atpD	Energy metabolism	ATP synthase beta chain	1.05253	1.05253	0.0738621	0.814645	1
PA5490	cc4	Energy metabolism	cytochrome c4 precursor	1.05454	1.05454	0.0766116	0.766001	1
PA2647	nuoL	Energy metabolism	NADH dehydrogenase I chain L	1.05752	1.05752	0.0806809	0.899158	1
PA1583	sdhA	Energy metabolism	succinate dehydrogenase (A subunit)	1.08399	1.08399	0.116353	0.712957	1
PA2952	etfB	Energy metabolism	electron transfer flavoprotein beta-subunit	1.0857	1.0857	0.118624	0.760352	1
PA5332	crc	Energy metabolism	catabolite repression control protein	1.08738	1.08738	0.120862	0.778218	1
PA5553	atpC	Energy metabolism	ATP synthase epsilon chain	1.09002	1.09002	0.124352	0.744216	1
PA2643	nuoH	Energy metabolism	NADH dehydrogenase I chain H	1.09104	1.09104	0.125698	0.769319	1
PA4971	aspP	Energy metabolism	adenosine diphosphate sugar pyrophosphatase	1.0978	1.0978	0.134621	0.648648	1
PA4922	azu	Energy metabolism	azurin precursor	1.09838	1.09838	0.135383	0.685593	1
PA3930	cioA	Energy metabolism	cyanide insensitive terminal oxidase	1.10131	1.10131	0.139222	0.888401	1
PA2953		Energy metabolism	electron transfer flavoprotein-ubiquinone oxidoreductase	1.10176	1.10176	0.139815	0.729744	1
PA1582	sdhD	Energy metabolism	succinate dehydrogenase (D subunit)	1.10182	1.10182	0.139889	0.605651	1
PA5491		Energy metabolism	probable cytochrome	1.1099	1.1099	0.150428	0.944986	1
PA4732	pgi	Energy metabolism	glucose-6-phosphate isomerase	1.11012	1.11012	0.15071	0.739265	1
PA1481	ccmG	Energy metabolism	cytochrome C biogenesis protein CcmG	1.11836	1.11836	0.161378	0.667835	1
PA2637	nuoA	Energy metabolism	NADH dehydrogenase I chain A	1.12149	1.12149	0.165422	0.83979	1
PA0607	rpe	Energy metabolism	ribulose-phosphate 3-epimerase	1.1222	1.1222	0.166332	0.573337	1
PA5556	atpA	Energy metabolism	ATP synthase alpha chain	1.12383	1.12383	0.168421	0.618038	1
PA3395	nosY	Energy metabolism	NosY protein	1.12445	1.12445	0.169223	0.836999	1
PA2646	nuoK	Energy metabolism	NADH dehydrogenase I chain K	1.12741	1.12741	0.173006	0.658278	1
PA2951	etfA	Energy metabolism	electron transfer flavoprotein alpha-subunit	1.12909	1.12909	0.175166	0.584557	1
PA1320	cyoD	Energy metabolism	cytochrome o ubiquinol oxidase subunit IV	1.13071	1.13071	0.177234	1	1
PA2639	nuoD	Energy metabolism	NADH dehydrogenase I chain C,D	1.14495	1.14495	0.195288	0.624469	1
PA5555	atpG	Energy metabolism	ATP synthase gamma chain	1.16718	1.16718	0.223022	0.514647	1
PA0552	pgk	Energy metabolism	phosphoglycerate kinase	1.16743	1.16743	0.223341	0.605547	1
PA2644	nuoI	Energy metabolism	NADH Dehydrogenase I chain I	1.17423	1.17423	0.231716	0.552018	1
PA1479	ccmE	Energy metabolism	cytochrome C-type biogenesis protein CcmE	1.19136	1.19136	0.252607	0.777208	1
PA5558	atpF	Energy metabolism	ATP synthase B chain	1.19993	1.19993	0.26295	0.466316	1
PA2998	nqrB	Energy metabolism	Na+-translocating NADH:ubiquinone oxidoreductase subunit Nrq2	1.20679	1.20679	0.27117	0.510766	1
PA2649	nuoN	Energy metabolism	NADH dehydrogenase I chain N	1.22096	1.22096	0.288019	0.415474	1
PA1483	cycH	Energy metabolism	cytochrome c-type biogenesis protein	1.23263	1.23263	0.301745	0.586619	1
PA1554	ccoN1	Energy metabolism	probable cytochrome oxidase subunit (cbb3-type)	1.24093	1.24093	0.31142	0.339965	1
PA1551		Energy metabolism	probable ferredoxin	1.24114	1.24114	0.311668	0.474076	1
PA4538	ndh	Energy metabolism	NADH dehydrogenase	1.24131	1.24131	0.311865	0.55245	1
PA4429		Energy metabolism	probable cytochrome c1 precursor	1.24323	1.24323	0.314091	0.330536	1
PA0589		Energy metabolism	conserved hypothetical protein	1.2456	1.2456	0.316839	0.825885	1
PA5399	dgcB	Energy metabolism	probable ferredoxin	1.24872	1.24872	0.320447	0.576517	1
PA0330	rpiA	Energy metabolism	ribose 5-phosphate isomerase	1.26217	1.26217	0.335904	0.635643	1
PA0517	nirC	Energy metabolism	probable c-type cytochrome precursor	1.26658	1.26658	0.340942	0.412332	1
PA4587	ccpR	Energy metabolism	cytochrome c551 peroxidase precursor	1.2671	1.2671	0.341529	0.37245	1
PA4640	mqoB	Energy metabolism	malate:quinone oxidoreductase	1.27188	1.27188	0.346962	0.370774	1
PA5559	atpE	Energy metabolism	atp synthase C chain	1.28161	1.28161	0.357961	0.345896	1
PA2994	nqrF	Energy metabolism	Na+-translocating NADH:quinone oxidoreductase, subunit Nqr6	1.29191	1.29191	0.369501	0.369962	1
PA2995	nqrE	Energy metabolism	Na+-translocating NADH:quinone oxidoreductase subunit Nqr5	1.29257	1.29257	0.370241	0.306798	1
PA1555	ccoP2	Energy metabolism	probable cytochrome c	1.31255	1.31255	0.392367	0.305977	1
PA3391	nosR	Energy metabolism	regulatory protein NosR	1.32574	1.32574	0.406794	0.356842	1
PA3491		Energy metabolism	probable ferredoxin	1.33568	1.33568	0.417577	0.518956	1
PA1480	ccmF	Energy metabolism	cytochrome C-type biogenesis protein CcmF	1.33691	1.33691	0.418898	0.296595	1
PA3584	glpD	Energy metabolism	glycerol-3-phosphate dehydrogenase	1.33708	1.33708	0.419084	0.340048	1
PA2996	nqrD	Energy metabolism	Na+-translocating NADH:uniquinone oxidoreductase subunit Nqr4	1.34925	1.34925	0.432155	0.366123	1
PA2680		Energy metabolism	probable quinone oxidoreductase	1.35815	1.35815	0.441643	1	1
PA4430		Energy metabolism	probable cytochrome b	1.38551	1.38551	0.470419	0.204714	1
PA0106	coxA	Energy metabolism	cytochrome c oxidase, subunit I	1.38589	1.38589	0.47081	0.519155	1
PA3929	cioB	Energy metabolism	cyanide insensitive terminal oxidase	1.39254	1.39254	0.477715	0.289029	1
PA1581	sdhC	Energy metabolism	succinate dehydrogenase (C subunit)	1.39321	1.39321	0.478413	0.272351	1
PA1555.1	ccoQ2	Energy metabolism	Cytochrome c oxidase, cbb3-type, CcoQ subunit	1.40144	1.40144	0.486906	0.256671	1
PA2999	nqrA	Energy metabolism	Na+-translocating NADH:ubiquinone oxidoreductase subunit Nrq1	1.41053	1.41053	0.496236	0.305476	1
PA3025		Energy metabolism	probable FAD-dependent glycerol-3-phosphate dehydrogenase	1.41166	1.41166	0.497398	0.687371	1
PA2997	nqrC	Energy metabolism	Na+-translocating NADH:ubiquinone oxidoreductase subunit Nrq3	1.41386	1.41386	0.499643	0.268684	1
PA3621	fdxA	Energy metabolism	ferredoxin I	1.43059	1.43059	0.516607	0.142465	1
PA5400		Energy metabolism	probable electron transfer flavoprotein alpha subunit	1.49984	1.49984	0.584807	1	1
PA0362	fdx1	Energy metabolism	ferredoxin [4Fe-4S]	1.5478	1.5478	0.630219	0.251096	1
PA1556	ccoO2	Energy metabolism	probable cytochrome c oxidase subunit	1.57296	1.57296	0.653486	0.0950957	1
PA1557	ccoN2	Energy metabolism	probable cytochrome oxidase subunit (cbb3-type)	1.63124	1.63124	0.705967	0.0723311	1
PA2153	glgB	Energy metabolism	1,4-alpha-glucan branching enzyme	1.80009	1.80009	0.848067	0.587958	1
PA5328		Energy metabolism	probable cytochrome c(mono-heme type)	2.24173	2.24173	1.16461	1	1
PA3490		Energy metabolism	probable ferredoxin	3.13245	3.13245	1.64729	0.180941	1
PA2297		Energy metabolism	probable ferredoxin	#DIV/0!	0	#NAME?	0.295418	1
PA3333	fabH2	Fatty acid and phospholipid metabolism	3-oxoacyl-[acyl-carrier-protein] synthase III	-5.74172	0.174164	-2.52148	0.0556112	1
PA3334		Fatty acid and phospholipid metabolism	probable acyl carrier protein	-5.39161	0.185473	-2.43072	0.124932	1
PA1869		Fatty acid and phospholipid metabolism	probable acyl carrier protein	-4.46025	0.224203	-2.15713	0.671651	1
PA2584	pgsA	Fatty acid and phospholipid metabolism	CDP-diacylglycerol--glycerol-3-phosphate 3-phosphatidyltransferase	-2.5239	0.396213	-1.33565	0.152485	1
PA2537		Fatty acid and phospholipid metabolism	probable acyltransferase	-2.49847	0.400244	-1.32105	0.240686	1
PA1373	fabF2	Fatty acid and phospholipid metabolism	3-oxoacyl-acyl carrier protein synthase II	-2.30774	0.433325	-1.20648	0.352828	1
PA2893	atuH	Fatty acid and phospholipid metabolism	probable very-long-chain acyl-CoA synthetase	-1.8705	0.534617	-0.903423	0.352125	1
PA3603	dgkA	Fatty acid and phospholipid metabolism	diacylglycerol kinase	-1.78051	0.561638	-0.832288	0.648754	1
PA4339		Fatty acid and phospholipid metabolism	probable phospholipase	-1.72349	0.580217	-0.785337	0.434337	1
PA3487	pldA	Fatty acid and phospholipid metabolism	phospholipase D	-1.64262	0.608785	-0.715995	0.113458	1
PA4351		Fatty acid and phospholipid metabolism	probable acyltransferase	-1.36971	0.730079	-0.453875	0.283658	1
PA2012	liuD	Fatty acid and phospholipid metabolism	probable acyl-CoA carboxylase alpha chain	-1.27268	0.785742	-0.347873	0.460598	1
PA0341	lgt	Fatty acid and phospholipid metabolism	prolipoprotein diacylglyceryl transferase	-1.26487	0.790596	-0.338988	0.498523	1
PA2015	liuA	Fatty acid and phospholipid metabolism	probable acyl-CoA dehydrogenase	-1.26433	0.790932	-0.338374	0.266145	1
PA3092	fadH1	Fatty acid and phospholipid metabolism	2,4-dienoyl-CoA reductase FadH1	-1.25118	0.799246	-0.323289	0.481982	1
PA4847	accB	Fatty acid and phospholipid metabolism	biotin carboxyl carrier protein (BCCP)	-1.21217	0.824966	-0.277593	0.551601	1
PA5112	estA	Fatty acid and phospholipid metabolism	esterase EstA	-1.18212	0.845935	-0.241381	0.377188	1
PA3651	cdsA	Fatty acid and phospholipid metabolism	phosphatidate cytidylyltransferase	-1.16039	0.861779	-0.21461	0.797532	1
PA4848	accC	Fatty acid and phospholipid metabolism	biotin carboxylase	-1.10126	0.908048	-0.139159	0.870325	1
PA5394	cls	Fatty acid and phospholipid metabolism	cardiolipin synthase	-1.0832	0.92319	-0.1153	0.970792	1
PA1806	fabI	Fatty acid and phospholipid metabolism	NADH-dependent enoyl-ACP reductase	-1.08134	0.924778	-0.11282	0.882462	1
PA4050	pgpA	Fatty acid and phospholipid metabolism	phosphatidylglycerophosphatase A	-1.07626	0.929147	-0.106022	0.941243	1
PA1610	fabA	Fatty acid and phospholipid metabolism	beta-hydroxydecanoyl-ACP dehydrase	-1.05953	0.943816	-0.0834221	0.996751	1
PA1609	fabB	Fatty acid and phospholipid metabolism	beta-ketoacyl-ACP synthase I	-1.04133	0.960311	-0.0584259	0.946137	1
PA1614	gpsA	Fatty acid and phospholipid metabolism	glycerol-3-phosphate dehydrogenase, biosynthetic	-1.04047	0.961105	-0.0572338	0.907475	1
PA2969	plsX	Fatty acid and phospholipid metabolism	fatty acid biosynthesis protein PlsX	-1.02248	0.978017	-0.0320682	0.917499	1
PA3013	foaB	Fatty acid and phospholipid metabolism	fatty-acid oxidation complex beta-subunit	-1.0162	0.984059	-0.023183	1	1
PA2001	atoB	Fatty acid and phospholipid metabolism	acetyl-CoA acetyltransferase	-1.01041	0.989698	-0.0149402	0.970687	1
PA1846	cti	Fatty acid and phospholipid metabolism	cis/trans isomerase	-1.01031	0.989797	-0.0147957	0.944109	1
PA3300	fadD2	Fatty acid and phospholipid metabolism	long-chain-fatty-acid--CoA ligase	-1.00205	0.997955	-0.00295337	0.866204	1
PA0005	lptA	Fatty acid and phospholipid metabolism	probable acyltransferase	1.01304	1.01304	0.0186867	0.992154	1
PA4957	psd	Fatty acid and phospholipid metabolism	phosphatidylserine decarboxylase	1.01422	1.01422	0.0203657	0.930109	1
PA3014	faoA	Fatty acid and phospholipid metabolism	fatty-acid oxidation complex alpha-subunit	1.01704	1.01704	0.0243751	0.89203	1
PA2965	fabF1	Fatty acid and phospholipid metabolism	beta-ketoacyl-acyl carrier protein synthase II	1.04186	1.04186	0.0591621	0.834748	1
PA2536		Fatty acid and phospholipid metabolism	probable phosphatidate cytidylyltransferase	1.04342	1.04342	0.0613232	0.833503	1
PA2966	acpP	Fatty acid and phospholipid metabolism	acyl carrier protein	1.07957	1.07957	0.110451	0.769302	1
PA2968	fabD	Fatty acid and phospholipid metabolism	malonyl-CoA-[acyl-carrier-protein] transacylase	1.08611	1.08611	0.119176	0.743324	1
PA2856	tesA	Fatty acid and phospholipid metabolism	acyl-CoA thioesterase I precursor	1.08802	1.08802	0.12171	0.729892	1
PA3645	fabZ	Fatty acid and phospholipid metabolism	(3R)-hydroxymyristoyl-[acyl carrier protein] dehydratase	1.09037	1.09037	0.124816	0.670454	1
PA3299	fadD1	Fatty acid and phospholipid metabolism	long-chain-fatty-acid--CoA ligase	1.12077	1.12077	0.164492	0.71045	1
PA4814	fadH2	Fatty acid and phospholipid metabolism	2,4-dienoyl-CoA reductase FadH2	1.12748	1.12748	0.173102	1	1
PA3639	accA	Fatty acid and phospholipid metabolism	acetyl-coenzyme A carboxylase carboxyl transferase (alpha subunit)	1.17232	1.17232	0.229365	0.612999	1
PA2967	fabG	Fatty acid and phospholipid metabolism	3-oxoacyl-[acyl-carrier-protein] reductase	1.17287	1.17287	0.230047	0.581289	1
PA0347	glpQ	Fatty acid and phospholipid metabolism	glycerophosphoryl diester phosphodiesterase, periplasmic	1.18785	1.18785	0.248357	0.598614	1
PA3673	plsB	Fatty acid and phospholipid metabolism	glycerol-3-phosphate acyltransferase	1.20709	1.20709	0.271533	0.481127	1
PA4693	pssA	Fatty acid and phospholipid metabolism	phosphatidylserine synthase	1.2395	1.2395	0.309758	0.389912	1
PA0286	desA	Fatty acid and phospholipid metabolism	probable fatty acid desaturase	1.25956	1.25956	0.33292	0.354721	1
PA3112	accD	Fatty acid and phospholipid metabolism	acetyl-CoA carboxylase beta subunit	1.2869	1.2869	0.363895	0.486026	1
PA2557		Fatty acid and phospholipid metabolism	probable AMP-binding enzyme	1.29509	1.29509	0.373048	0.900189	1
PA3924		Fatty acid and phospholipid metabolism	probable medium-chain acyl-CoA ligase	1.29563	1.29563	0.373653	0.535042	1
PA5174		Fatty acid and phospholipid metabolism	probable beta-ketoacyl synthase	1.30687	1.30687	0.386115	0.388685	1
PA4813	lipC	Fatty acid and phospholipid metabolism	lipase LipC	1.33126	1.33126	0.412792	1	1
PA3857	pcs	Fatty acid and phospholipid metabolism	phosphatidylcholine synthase	1.42939	1.42939	0.515404	0.347454	1
PA0798	pmtA	Fatty acid and phospholipid metabolism	phospholipid methyltransferase	1.46702	1.46702	0.552886	0.698395	1
PA3387	rhlG	Fatty acid and phospholipid metabolism	beta-ketoacyl reductase	1.58235	1.58235	0.662071	0.689886	1
PA3942	tesB	Fatty acid and phospholipid metabolism	acyl-CoA thioesterase II	1.5975	1.5975	0.675818	0.156599	1
PA3292		Hypothetical, unclassified, unknown	hypothetical protein	-19.7037	0.0507518	-4.3004	0.00487324	0.331497
PA2404		Hypothetical, unclassified, unknown	hypothetical protein	-14.2466	0.0701922	-3.83255	0.0571405	1
PA4471		Hypothetical, unclassified, unknown	hypothetical protein	-14.0118	0.0713686	-3.80857	0.00303446	0.246845
PA3905		Hypothetical, unclassified, unknown	hypothetical protein	-12.5149	0.0799047	-3.64558	0.0554388	1
PA4178		Hypothetical, unclassified, unknown	hypothetical protein	-11.5836	0.0863293	-3.53401	0.105192	1
PA4219		Hypothetical, unclassified, unknown	hypothetical protein	-11.3866	0.0878228	-3.50926	0.00968614	0.515924
PA2116		Hypothetical, unclassified, unknown	conserved hypothetical protein	-11.1834	0.0894184	-3.48329	0.00882397	0.488433
PA0072		Hypothetical, unclassified, unknown	hypothetical protein	-10.0006	0.0999936	-3.32202	0.00333677	0.260445
PA2303	ambD	Hypothetical, unclassified, unknown	hypothetical protein	-9.81911	0.101842	-3.29559	0.0261772	0.972344
PA2163		Hypothetical, unclassified, unknown	hypothetical protein	-7.98915	0.12517	-2.99804	0.369786	1
PA4469		Hypothetical, unclassified, unknown	hypothetical protein	-7.612	0.131372	-2.92827	0.00510276	0.33262
PA1743		Hypothetical, unclassified, unknown	hypothetical protein	-7.1233	0.140384	-2.83255	0.363904	1
PA2412		Hypothetical, unclassified, unknown	conserved hypothetical protein	-7.1233	0.140384	-2.83255	0.132536	1
PA2429		Hypothetical, unclassified, unknown	hypothetical protein	-7.1233	0.140384	-2.83255	0.363904	1
PA3908		Hypothetical, unclassified, unknown	hypothetical protein	-6.89676	0.144996	-2.78592	0.00126342	0.134589
PA2487		Hypothetical, unclassified, unknown	hypothetical protein	-6.83469	0.146312	-2.77288	0.0573035	1
PA3318		Hypothetical, unclassified, unknown	hypothetical protein	-6.72313	0.14874	-2.74913	0.0740223	1
PA4592		Hypothetical, unclassified, unknown	probable outer membrane protein precursor	-6.54607	0.152763	-2.71063	0.0565605	1
PA2304	ambC	Hypothetical, unclassified, unknown	hypothetical protein	-6.42756	0.15558	-2.68427	0.0135415	0.638127
PA3907		Hypothetical, unclassified, unknown	hypothetical protein	-6.25746	0.159809	-2.64558	0.0142189	0.638127
PA2471		Hypothetical, unclassified, unknown	conserved hypothetical protein	-5.70943	0.175149	-2.51335	0.10703	1
PA0089		Hypothetical, unclassified, unknown	hypothetical protein	-5.56505	0.179693	-2.47639	0.0044391	0.309422
PA1657	hsiB2	Protein secretion/export apparatus	protein secretion by the type VI secretion system	-5.30063	0.188657	-2.40616	2.91919e-05	0.00749171
PA2452		Hypothetical, unclassified, unknown	hypothetical protein	-4.84657	0.206331	-2.27697	0.0297761	1
PA2166		Hypothetical, unclassified, unknown	hypothetical protein	-4.47335	0.223546	-2.16136	0.0720895	1
PA1265		Hypothetical, unclassified, unknown	hypothetical protein	-4.46025	0.224203	-2.15713	0.671651	1
PA2405		Hypothetical, unclassified, unknown	hypothetical protein	-4.46025	0.224203	-2.15713	0.671651	1
PA3501		Hypothetical, unclassified, unknown	hypothetical protein	-4.46025	0.224203	-2.15713	0.671651	1
PA1968		Hypothetical, unclassified, unknown	hypothetical protein	-4.41777	0.226358	-2.14332	0.132851	1
PA2157		Hypothetical, unclassified, unknown	hypothetical protein	-4.39684	0.227436	-2.13647	0.19777	1
PA1412		Hypothetical, unclassified, unknown	hypothetical protein	-4.35315	0.229718	-2.12206	3.81098e-05	0.00935514
PA4801		Hypothetical, unclassified, unknown	hypothetical protein	-4.17164	0.239714	-2.06061	0.231863	1
PA1661		Hypothetical, unclassified, unknown	hypothetical protein	-4.0838	0.24487	-2.02991	0.0171198	0.729844
PA3251		Hypothetical, unclassified, unknown	hypothetical protein	-4.02733	0.248304	-2.00982	0.367888	1
PA4093		Hypothetical, unclassified, unknown	hypothetical protein	-4.02733	0.248304	-2.00982	0.367888	1
PA4795		Hypothetical, unclassified, unknown	hypothetical protein	-4.01349	0.24916	-2.00486	0.00560239	0.347595
PA4155		Hypothetical, unclassified, unknown	hypothetical protein	-4.01095	0.249317	-2.00394	0.241666	1
PA2757		Hypothetical, unclassified, unknown	hypothetical protein	-3.99458	0.250339	-1.99804	0.628151	1
PA0572		Hypothetical, unclassified, unknown	hypothetical protein	-3.97465	0.251594	-1.99083	0.000104632	0.0196918
PA0369		Hypothetical, unclassified, unknown	hypothetical protein	-3.88302	0.257531	-1.95718	0.228718	1
PA1656	hsiA2	Protein secretion/export apparatus	protein secretion by the type VI secretion system	-3.84868	0.259829	-1.94436	2.88452e-05	0.00749171
PA2693		Hypothetical, unclassified, unknown	conserved hypothetical protein	-3.8465	0.259977	-1.94355	9.51862e-05	0.0185318
PA2182		Hypothetical, unclassified, unknown	hypothetical protein	-3.82441	0.261478	-1.93524	0.226775	1
PA1658	hsiC2	Protein secretion/export apparatus	protein secretion by the type VI secretion system	-3.81964	0.261805	-1.93344	1.07292e-05	0.0036778
PA1387		Hypothetical, unclassified, unknown	hypothetical protein	-3.80873	0.262555	-1.92931	3.3058e-06	0.00143573
PA2463		Hypothetical, unclassified, unknown	hypothetical protein	-3.8082	0.262591	-1.92911	1.75853e-05	0.00522562
PA1659		Hypothetical, unclassified, unknown	hypothetical protein	-3.76757	0.265423	-1.91364	0.105182	1
PA0028		Hypothetical, unclassified, unknown	hypothetical protein	-3.76732	0.265441	-1.91354	0.0389614	1
PA3904		Hypothetical, unclassified, unknown	hypothetical protein	-3.75106	0.266591	-1.9073	0.243587	1
PA0085	hcp1	Secreted Factors (toxins, enzymes, alginate)	interaction with host via secreted substance involved in symbiotic interaction	-3.64088	0.274659	-1.86429	1.67598e-05	0.00522562
PA1219		Hypothetical, unclassified, unknown	hypothetical protein	-3.59441	0.27821	-1.84575	0.662046	1
PA1925		Hypothetical, unclassified, unknown	hypothetical protein	-3.59441	0.27821	-1.84575	0.662046	1
PA1977		Hypothetical, unclassified, unknown	hypothetical protein	-3.59441	0.27821	-1.84575	0.662046	1
PA3370		Hypothetical, unclassified, unknown	hypothetical protein	-3.59441	0.27821	-1.84575	0.662046	1
PA3661		Hypothetical, unclassified, unknown	hypothetical protein	-3.59441	0.27821	-1.84575	0.662046	1
PA5539		Hypothetical, unclassified, unknown	hypothetical protein	-3.59441	0.27821	-1.84575	0.662046	1
PA0980		Hypothetical, unclassified, unknown	hypothetical protein	-3.56165	0.280769	-1.83255	0.62148	1
PA4105		Hypothetical, unclassified, unknown	hypothetical protein	-3.56165	0.280769	-1.83255	0.62148	1
PA3284		Hypothetical, unclassified, unknown	hypothetical protein	-3.55241	0.281499	-1.8288	0.146795	1
PA2283		Hypothetical, unclassified, unknown	hypothetical protein	-3.54045	0.28245	-1.82393	0.0568421	1
PA0083	tssB1	Protein secretion/export apparatus	protein secretion by the type VI secretion system	-3.51318	0.284643	-1.81278	0.000251341	0.0394187
PA1134		Hypothetical, unclassified, unknown	hypothetical protein	-3.51101	0.284818	-1.81189	0.370804	1
PA3291		Hypothetical, unclassified, unknown	hypothetical protein	-3.4145	0.292869	-1.77167	0.0764366	1
PA3432		Hypothetical, unclassified, unknown	hypothetical protein	-3.36926	0.296801	-1.75243	0.00806551	0.468123
PA4739		Hypothetical, unclassified, unknown	conserved hypothetical protein	-3.35624	0.297952	-1.74685	0.00169864	0.171259
PA4738		Hypothetical, unclassified, unknown	conserved hypothetical protein	-3.34387	0.299055	-1.74152	0.000878138	0.101183
PA5395		Hypothetical, unclassified, unknown	conserved hypothetical protein	-3.27304	0.305527	-1.71063	0.239056	1
PA5404		Hypothetical, unclassified, unknown	hypothetical protein	-3.25268	0.307439	-1.70163	0.220965	1
PA3750		Hypothetical, unclassified, unknown	hypothetical protein	-3.20565	0.311949	-1.68062	0.122947	1
PA0087		Hypothetical, unclassified, unknown	hypothetical protein	-3.18511	0.313961	-1.67134	0.0922454	1
PA0097		Hypothetical, unclassified, unknown	hypothetical protein	-3.17965	0.3145	-1.66887	0.00393277	0.288369
PA1143		Hypothetical, unclassified, unknown	hypothetical protein	-3.12873	0.319619	-1.64558	0.614279	1
PA1168		Hypothetical, unclassified, unknown	hypothetical protein	-3.12873	0.319619	-1.64558	0.614279	1
PA1216		Hypothetical, unclassified, unknown	hypothetical protein	-3.12873	0.319619	-1.64558	0.614279	1
PA2107		Hypothetical, unclassified, unknown	hypothetical protein	-3.12873	0.319619	-1.64558	0.614279	1
PA3332		Hypothetical, unclassified, unknown	conserved hypothetical protein	-3.12873	0.319619	-1.64558	0.614279	1
PA4623		Hypothetical, unclassified, unknown	hypothetical protein	-3.12873	0.319619	-1.64558	0.357001	1
PA4849		Hypothetical, unclassified, unknown	hypothetical protein	-3.12873	0.319619	-1.64558	0.614279	1
PA4116	bphO	Hypothetical, unclassified, unknown	hypothetical protein	-3.12136	0.320374	-1.64217	0.00951343	0.511551
PA1255		Hypothetical, unclassified, unknown	hypothetical protein	-3.10633	0.321924	-1.63521	0.235404	1
PA4300	tadC	Hypothetical, unclassified, unknown	hypothetical protein	-3.10633	0.321924	-1.63521	0.235404	1
PA0091	vgrG1	Hypothetical, unclassified, unknown	conserved hypothetical protein	-3.09161	0.323456	-1.62836	0.00511396	0.33262
PA0084		Hypothetical, unclassified, unknown	conserved hypothetical protein	-3.06875	0.325865	-1.61765	0.000366233	0.0516938
PA2894		Hypothetical, unclassified, unknown	hypothetical protein	-3.02469	0.330612	-1.59679	0.0640223	1
PA4071		Hypothetical, unclassified, unknown	hypothetical protein	-2.99534	0.333852	-1.58272	0.358042	1
PA0377		Hypothetical, unclassified, unknown	hypothetical protein	-2.95645	0.338244	-1.56386	0.0609291	1
PA1221		Hypothetical, unclassified, unknown	hypothetical protein	-2.94518	0.339538	-1.55836	0.378801	1
PA2845		Hypothetical, unclassified, unknown	hypothetical protein	-2.92326	0.342084	-1.54758	0.0433404	1
PA2389	pvdR	Hypothetical, unclassified, unknown	conserved hypothetical protein	-2.91553	0.34299	-1.54376	0.0874721	1
PA2498		Hypothetical, unclassified, unknown	conserved hypothetical protein	-2.90702	0.343994	-1.53954	0.0452371	1
PA1665		Hypothetical, unclassified, unknown	hypothetical protein	-2.9061	0.344103	-1.53909	0.0463198	1
PA1153		Hypothetical, unclassified, unknown	hypothetical protein	-2.84228	0.35183	-1.50705	0.000354558	0.0513292
PA4634		Hypothetical, unclassified, unknown	hypothetical protein	-2.83786	0.352378	-1.50481	0.0612166	1
PA3250		Hypothetical, unclassified, unknown	hypothetical protein	-2.80899	0.356	-1.49005	0.0727138	1
PA1149		Hypothetical, unclassified, unknown	hypothetical protein	-2.6958	0.370947	-1.43072	0.606579	1
PA3282		Hypothetical, unclassified, unknown	hypothetical protein	-2.6958	0.370947	-1.43072	0.606579	1
PA4295	fppA	Hypothetical, unclassified, unknown	hypothetical protein	-2.6958	0.370947	-1.43072	0.606579	1
PA1844		Hypothetical, unclassified, unknown	hypothetical protein	-2.68489	0.372455	-1.42486	0.566239	1
PA3235		Hypothetical, unclassified, unknown	conserved hypothetical protein	-2.68489	0.372455	-1.42486	0.566239	1
PA3719	armR	Hypothetical, unclassified, unknown	hypothetical protein	-2.68489	0.372455	-1.42486	0.566239	1
PA4824		Hypothetical, unclassified, unknown	hypothetical protein	-2.68489	0.372455	-1.42486	0.566239	1
PA0585		Hypothetical, unclassified, unknown	hypothetical protein	-2.67204	0.374246	-1.41794	0.239146	1
PA2026		Hypothetical, unclassified, unknown	conserved hypothetical protein	-2.67076	0.374425	-1.41725	0.099466	1
PA3069		Hypothetical, unclassified, unknown	hypothetical protein	-2.6694	0.374615	-1.41652	0.104407	1
PA2369		Hypothetical, unclassified, unknown	hypothetical protein	-2.66837	0.37476	-1.41596	0.115486	1
PA1230		Hypothetical, unclassified, unknown	hypothetical protein	-2.66305	0.375509	-1.41308	1	1
PA1855		Hypothetical, unclassified, unknown	hypothetical protein	-2.66305	0.375509	-1.41308	1	1
PA3379		Hypothetical, unclassified, unknown	conserved hypothetical protein	-2.66305	0.375509	-1.41308	1	1
PA3502		Hypothetical, unclassified, unknown	hypothetical protein	-2.66305	0.375509	-1.41308	1	1
PA0144		Hypothetical, unclassified, unknown	hypothetical protein	-2.66117	0.375774	-1.41206	0.357237	1
PA0908		Hypothetical, unclassified, unknown	hypothetical protein	-2.66024	0.375906	-1.41156	0.372911	1
PA1354		Hypothetical, unclassified, unknown	hypothetical protein	-2.65931	0.376037	-1.41105	0.374071	1
PA3959		Hypothetical, unclassified, unknown	hypothetical protein	-2.64562	0.377983	-1.40361	0.241466	1
PA3059	pelF	Hypothetical, unclassified, unknown	hypothetical protein	-2.61849	0.3819	-1.38873	0.012374	0.607511
PA3209		Hypothetical, unclassified, unknown	conserved hypothetical protein	-2.61411	0.382539	-1.38632	0.116511	1
PA1299		Hypothetical, unclassified, unknown	conserved hypothetical protein	-2.5948	0.385386	-1.37562	0.128927	1
PA1245		Hypothetical, unclassified, unknown	hypothetical protein	-2.58024	0.387561	-1.3675	0.0119742	0.595865
PA2318		Hypothetical, unclassified, unknown	hypothetical protein	-2.54758	0.39253	-1.34912	0.23667	1
PA0563		Hypothetical, unclassified, unknown	conserved hypothetical protein	-2.54337	0.393179	-1.34674	0.0152246	0.66634
PA3233		Hypothetical, unclassified, unknown	hypothetical protein	-2.53826	0.393971	-1.34384	0.344138	1
PA0101		Hypothetical, unclassified, unknown	hypothetical protein	-2.51947	0.396909	-1.33312	0.003449	0.260445
PA1835		Hypothetical, unclassified, unknown	hypothetical protein	-2.51095	0.398256	-1.32823	0.226743	1
PA1957		Hypothetical, unclassified, unknown	hypothetical protein	-2.50669	0.398932	-1.32578	0.517579	1
PA0099		Hypothetical, unclassified, unknown	hypothetical protein	-2.50481	0.399232	-1.3247	0.0248206	0.940517
PA0160		Hypothetical, unclassified, unknown	hypothetical protein	-2.50379	0.399394	-1.32411	0.0898586	1
PA1666		Hypothetical, unclassified, unknown	hypothetical protein	-2.48925	0.401727	-1.31571	0.314269	1
PA3485		Hypothetical, unclassified, unknown	hypothetical protein	-2.48862	0.401828	-1.31535	0.362019	1
PA4629		Hypothetical, unclassified, unknown	hypothetical protein	-2.48862	0.401828	-1.31535	0.172876	1
PA5467		Hypothetical, unclassified, unknown	hypothetical protein	-2.48862	0.401828	-1.31535	0.362019	1
PA0086		Hypothetical, unclassified, unknown	hypothetical protein	-2.45676	0.407041	-1.29675	0.0293108	1
PA3276		Hypothetical, unclassified, unknown	hypothetical protein	-2.44133	0.409612	-1.28767	0.0146293	0.650372
PA2366		Hypothetical, unclassified, unknown	conserved hypothetical protein	-2.40713	0.415433	-1.26731	0.0870802	1
PA0778	icp	Hypothetical, unclassified, unknown	inhibitor of cysteine peptidase	-2.38775	0.418805	-1.25565	0.133701	1
PA4099		Hypothetical, unclassified, unknown	hypothetical protein	-2.38535	0.419225	-1.2542	0.465296	1
PA2712		Hypothetical, unclassified, unknown	hypothetical protein	-2.38189	0.419835	-1.2521	0.0636271	1
PA1259		Hypothetical, unclassified, unknown	hypothetical protein	-2.37394	0.421241	-1.24728	0.349398	1
PA4883		Hypothetical, unclassified, unknown	hypothetical protein	-2.35182	0.425203	-1.23378	0.62935	1
PA2361		Hypothetical, unclassified, unknown	hypothetical protein	-2.34483	0.42647	-1.22948	0.0840657	1
PA4516		Hypothetical, unclassified, unknown	hypothetical protein	-2.33493	0.428279	-1.22338	0.213413	1
PA2274		Hypothetical, unclassified, unknown	hypothetical protein	-2.32161	0.430735	-1.21513	0.352194	1
PA1825		Hypothetical, unclassified, unknown	hypothetical protein	-2.32039	0.430963	-1.21436	0.111332	1
PA2650		Hypothetical, unclassified, unknown	conserved hypothetical protein	-2.30993	0.432913	-1.20785	0.237515	1
PA2034		Hypothetical, unclassified, unknown	hypothetical protein	-2.30342	0.434137	-1.20378	0.543518	1
PA3023		Hypothetical, unclassified, unknown	conserved hypothetical protein	-2.30214	0.434378	-1.20298	0.0137571	0.638127
PA0807	ampDh3	Hypothetical, unclassified, unknown	conserved hypothetical protein	-2.29772	0.435214	-1.2002	0.114086	1
PA2729		Hypothetical, unclassified, unknown	hypothetical protein	-2.26383	0.441728	-1.17877	0.141404	1
PA4062		Hypothetical, unclassified, unknown	hypothetical protein	-2.25847	0.442777	-1.17535	0.127578	1
PA3600		Hypothetical, unclassified, unknown	conserved hypothetical protein	-2.23042	0.448346	-1.15731	0.363913	1
PA0052		Hypothetical, unclassified, unknown	hypothetical protein	-2.23013	0.448405	-1.15713	0.99839	1
PA2309		Hypothetical, unclassified, unknown	hypothetical protein	-2.23013	0.448405	-1.15713	0.772142	1
PA2593	qteE	Hypothetical, unclassified, unknown	hypothetical protein	-2.23013	0.448405	-1.15713	0.99839	1
PA5194		Hypothetical, unclassified, unknown	hypothetical protein	-2.22775	0.448883	-1.15559	0.00342654	0.260445
PA0808		Hypothetical, unclassified, unknown	hypothetical protein	-2.22229	0.449987	-1.15205	0.24015	1
PA4076		Hypothetical, unclassified, unknown	hypothetical protein	-2.21416	0.451639	-1.14676	0.579766	1
PA4570		Hypothetical, unclassified, unknown	hypothetical protein	-2.20859	0.452778	-1.14313	0.726	1
PA3399		Hypothetical, unclassified, unknown	hypothetical protein	-2.20593	0.453323	-1.14139	0.103255	1
PA1394		Hypothetical, unclassified, unknown	hypothetical protein	-2.19842	0.454873	-1.13647	0.682178	1
PA1917		Hypothetical, unclassified, unknown	hypothetical protein	-2.19842	0.454873	-1.13647	0.682178	1
PA1093		Hypothetical, unclassified, unknown	hypothetical protein	-2.19315	0.455964	-1.13301	0.0207692	0.831652
PA0070		Hypothetical, unclassified, unknown	hypothetical protein	-2.18902	0.456826	-1.13028	0.00440287	0.309422
PA0910		Hypothetical, unclassified, unknown	hypothetical protein	-2.17934	0.458855	-1.12389	0.166464	1
PA4682		Hypothetical, unclassified, unknown	hypothetical protein	-2.17118	0.46058	-1.11848	0.138735	1
PA0570		Hypothetical, unclassified, unknown	hypothetical protein	-2.1687	0.461105	-1.11683	0.332416	1
PA2293		Hypothetical, unclassified, unknown	hypothetical protein	-2.15984	0.462998	-1.11092	0.239701	1
PA2288		Hypothetical, unclassified, unknown	hypothetical protein	-2.15639	0.463737	-1.10862	0.138014	1
PA3431		Hypothetical, unclassified, unknown	conserved hypothetical protein	-2.13584	0.468201	-1.0948	0.0773755	1
PA2496		Hypothetical, unclassified, unknown	hypothetical protein	-2.12243	0.471158	-1.08572	0.319782	1
PA3486		Hypothetical, unclassified, unknown	conserved hypothetical protein	-2.1223	0.471188	-1.08563	0.0911232	1
PA0146		Hypothetical, unclassified, unknown	conserved hypothetical protein	-2.10729	0.474544	-1.07539	0.164621	1
PA2792		Hypothetical, unclassified, unknown	hypothetical protein	-2.09919	0.476375	-1.06983	0.248728	1
PA2149		Hypothetical, unclassified, unknown	hypothetical protein	-2.09674	0.476932	-1.06815	0.454381	1
PA3691		Hypothetical, unclassified, unknown	hypothetical protein	-2.09291	0.477803	-1.06551	0.00795061	0.467595
PA3939		Hypothetical, unclassified, unknown	hypothetical protein	-2.08919	0.478655	-1.06294	0.173215	1
PA1210		Hypothetical, unclassified, unknown	conserved hypothetical protein	-2.08145	0.480434	-1.05759	0.0141507	0.638127
PA2503		Hypothetical, unclassified, unknown	hypothetical protein	-2.08085	0.480573	-1.05717	0.0798542	1
PA2178		Hypothetical, unclassified, unknown	hypothetical protein	-2.07584	0.481733	-1.05369	0.502454	1
PA2029		Hypothetical, unclassified, unknown	hypothetical protein	-2.06595	0.484038	-1.04681	0.622776	1
PA2935		Hypothetical, unclassified, unknown	hypothetical protein	-2.06595	0.484038	-1.04681	0.622776	1
PA4884		Hypothetical, unclassified, unknown	hypothetical protein	-2.06595	0.484038	-1.04681	0.622776	1
PA0088		Hypothetical, unclassified, unknown	hypothetical protein	-2.06214	0.484934	-1.04414	0.191503	1
PA2410		Hypothetical, unclassified, unknown	hypothetical protein	-2.0573	0.486074	-1.04075	0.249622	1
PA0238		Hypothetical, unclassified, unknown	hypothetical protein	-2.05616	0.486343	-1.03995	0.241963	1
PA1195		Hypothetical, unclassified, unknown	hypothetical protein	-2.05502	0.486614	-1.03915	0.00939179	0.511551
PA2226		Hypothetical, unclassified, unknown	hypothetical protein	-2.05297	0.487098	-1.03772	0.173617	1
PA4717		Hypothetical, unclassified, unknown	conserved hypothetical protein	-2.04576	0.488816	-1.03264	0.00943221	0.511551
PA1323		Hypothetical, unclassified, unknown	hypothetical protein	-2.04098	0.489961	-1.02926	0.061574	1
PA3931		Hypothetical, unclassified, unknown	conserved hypothetical protein	-2.02787	0.493127	-1.01997	0.175701	1
PA1111		Hypothetical, unclassified, unknown	hypothetical protein	-2.00211	0.499472	-1.00152	0.162866	1
PA0193		Hypothetical, unclassified, unknown	hypothetical protein	-1.99925	0.500188	-0.999456	0.573793	1
PA1215		Hypothetical, unclassified, unknown	hypothetical protein	-1.99729	0.500679	-0.998042	1	1
PA1203		Hypothetical, unclassified, unknown	hypothetical protein	-1.99383	0.501548	-0.99554	0.319002	1
PA0486		Hypothetical, unclassified, unknown	conserved hypothetical protein	-1.98587	0.503558	-0.98977	0.0140779	0.638127
PA3240		Hypothetical, unclassified, unknown	conserved hypothetical protein	-1.98585	0.503562	-0.989759	0.0324772	1
PA1170		Hypothetical, unclassified, unknown	conserved hypothetical protein	-1.976	0.506073	-0.982584	0.570013	1
PA1374		Hypothetical, unclassified, unknown	hypothetical protein	-1.97066	0.507443	-0.978682	0.24355	1
PA2315		Hypothetical, unclassified, unknown	hypothetical protein	-1.97037	0.507518	-0.978468	0.692464	1
PA4875		Hypothetical, unclassified, unknown	hypothetical protein	-1.97037	0.507518	-0.978468	0.692464	1
PA2331		Hypothetical, unclassified, unknown	hypothetical protein	-1.96513	0.508872	-0.974627	0.25509	1
PA3307		Hypothetical, unclassified, unknown	hypothetical protein	-1.95727	0.510916	-0.968843	0.966772	1
PA5145		Hypothetical, unclassified, unknown	hypothetical protein	-1.95725	0.510921	-0.968829	0.318076	1
PA1701		Hypothetical, unclassified, unknown	conserved hypothetical protein in type III secretion	-1.95625	0.511183	-0.968087	0.501414	1
PA0038		Hypothetical, unclassified, unknown	hypothetical protein	-1.95554	0.511368	-0.967568	0.0359752	1
PA5535		Hypothetical, unclassified, unknown	conserved hypothetical protein	-1.95422	0.511713	-0.966595	0.13157	1
PA2691		Hypothetical, unclassified, unknown	conserved hypothetical protein	-1.95256	0.512149	-0.965364	0.434796	1
PA2363		Hypothetical, unclassified, unknown	hypothetical protein	-1.951	0.512558	-0.964211	0.230877	1
PA0077	icmF1	Hypothetical, unclassified, unknown	hypothetical protein	-1.94936	0.512988	-0.963002	0.0277964	1
PA0127		Hypothetical, unclassified, unknown	hypothetical protein	-1.93629	0.516452	-0.953294	0.268099	1
PA2430		Hypothetical, unclassified, unknown	conserved hypothetical protein	-1.92845	0.518552	-0.947438	0.248621	1
PA2689		Hypothetical, unclassified, unknown	hypothetical protein	-1.92136	0.520466	-0.942124	0.713843	1
PA0874		Hypothetical, unclassified, unknown	hypothetical protein	-1.90909	0.523809	-0.932888	0.219719	1
PA2886	atuA	Hypothetical, unclassified, unknown	hypothetical protein	-1.90357	0.525329	-0.928707	0.242317	1
PA5433		Hypothetical, unclassified, unknown	conserved hypothetical protein	-1.90026	0.526244	-0.926197	0.513845	1
PA2769		Hypothetical, unclassified, unknown	hypothetical protein	-1.89737	0.527046	-0.923999	0.133029	1
PA3953		Hypothetical, unclassified, unknown	conserved hypothetical protein	-1.89591	0.527451	-0.922891	0.513629	1
PA1472		Hypothetical, unclassified, unknown	conserved hypothetical protein	-1.89179	0.5286	-0.919752	0.337161	1
PA1854		Hypothetical, unclassified, unknown	conserved hypothetical protein	-1.88561	0.530331	-0.915035	0.265056	1
PA0940		Hypothetical, unclassified, unknown	hypothetical protein	-1.87773	0.532558	-0.908991	0.212105	1
PA0039		Hypothetical, unclassified, unknown	hypothetical protein	-1.87562	0.533156	-0.907369	0.03558	1
PA2984		Hypothetical, unclassified, unknown	hypothetical protein	-1.86647	0.535771	-0.900311	0.430283	1
PA5515		Hypothetical, unclassified, unknown	hypothetical protein	-1.86518	0.536141	-0.899316	0.416932	1
PA1639		Hypothetical, unclassified, unknown	hypothetical protein	-1.8643	0.536395	-0.898632	0.221219	1
PA3967		Hypothetical, unclassified, unknown	hypothetical protein	-1.8602	0.537575	-0.895461	0.408382	1
PA3374		Hypothetical, unclassified, unknown	conserved hypothetical protein	-1.85241	0.539837	-0.889403	0.216746	1
PA3788		Hypothetical, unclassified, unknown	hypothetical protein	-1.84955	0.540673	-0.887171	0.513316	1
PA2774		Hypothetical, unclassified, unknown	hypothetical protein	-1.84676	0.541489	-0.884996	0.354345	1
PA1193		Hypothetical, unclassified, unknown	hypothetical protein	-1.82415	0.548202	-0.867221	0.0988349	1
PA3663		Hypothetical, unclassified, unknown	hypothetical protein	-1.82401	0.548241	-0.867118	0.189959	1
PA1369		Hypothetical, unclassified, unknown	hypothetical protein	-1.82161	0.548965	-0.865214	0.132312	1
PA2801		Hypothetical, unclassified, unknown	hypothetical protein	-1.82137	0.549038	-0.865023	0.33515	1
PA0554		Hypothetical, unclassified, unknown	hypothetical protein	-1.81919	0.549696	-0.863294	0.124213	1
PA1574		Hypothetical, unclassified, unknown	conserved hypothetical protein	-1.81435	0.551161	-0.859455	0.3579	1
PA0027		Hypothetical, unclassified, unknown	hypothetical protein	-1.8089	0.552823	-0.85511	0.164473	1
PA2080	kynU	Hypothetical, unclassified, unknown	hypothetical protein	-1.80416	0.554274	-0.851329	0.264546	1
PA1433		Hypothetical, unclassified, unknown	conserved hypothetical protein	-1.7988	0.555925	-0.847039	0.116138	1
PA3205		Hypothetical, unclassified, unknown	hypothetical protein	-1.79829	0.556085	-0.846623	0.0202609	0.822971
PA0111		Hypothetical, unclassified, unknown	hypothetical protein	-1.7972	0.55642	-0.845753	1	1
PA0384		Hypothetical, unclassified, unknown	hypothetical protein	-1.7972	0.55642	-0.845753	0.993823	1
PA0700		Hypothetical, unclassified, unknown	hypothetical protein	-1.7972	0.55642	-0.845753	0.852872	1
PA0734		Hypothetical, unclassified, unknown	hypothetical protein	-1.7972	0.55642	-0.845753	1	1
PA0742		Hypothetical, unclassified, unknown	hypothetical protein	-1.7972	0.55642	-0.845753	1	1
PA0814		Hypothetical, unclassified, unknown	conserved hypothetical protein	-1.7972	0.55642	-0.845753	1	1
PA1298		Hypothetical, unclassified, unknown	conserved hypothetical protein	-1.7972	0.55642	-0.845753	0.993823	1
PA1664		Hypothetical, unclassified, unknown	hypothetical protein	-1.7972	0.55642	-0.845753	1	1
PA1785		Hypothetical, unclassified, unknown	conserved hypothetical protein	-1.7972	0.55642	-0.845753	1	1
PA1892		Hypothetical, unclassified, unknown	hypothetical protein	-1.7972	0.55642	-0.845753	1	1
PA1924		Hypothetical, unclassified, unknown	hypothetical protein	-1.7972	0.55642	-0.845753	0.993823	1
PA2189		Hypothetical, unclassified, unknown	hypothetical protein	-1.7972	0.55642	-0.845753	0.993823	1
PA2192		Hypothetical, unclassified, unknown	conserved hypothetical protein	-1.7972	0.55642	-0.845753	0.993823	1
PA2785		Hypothetical, unclassified, unknown	conserved hypothetical protein	-1.7972	0.55642	-0.845753	1	1
PA3237		Hypothetical, unclassified, unknown	hypothetical protein	-1.7972	0.55642	-0.845753	0.852872	1
PA4063		Hypothetical, unclassified, unknown	hypothetical protein	-1.7972	0.55642	-0.845753	0.627517	1
PA4177		Hypothetical, unclassified, unknown	hypothetical protein	-1.7972	0.55642	-0.845753	0.993823	1
PA5397		Hypothetical, unclassified, unknown	hypothetical protein	-1.7972	0.55642	-0.845753	1	1
PA1775	cmpX	Hypothetical, unclassified, unknown	conserved hypothetical protein	-1.79436	0.557302	-0.843469	0.115124	1
PA1612		Hypothetical, unclassified, unknown	hypothetical protein	-1.78689	0.559631	-0.837453	0.526583	1
PA1967		Hypothetical, unclassified, unknown	hypothetical protein	-1.7855	0.560067	-0.836329	0.52292	1
PA5469		Hypothetical, unclassified, unknown	conserved hypothetical protein	-1.78259	0.560983	-0.833972	0.600033	1
PA5024		Hypothetical, unclassified, unknown	conserved hypothetical protein	-1.7819	0.561198	-0.833418	0.403915	1
PA4326		Hypothetical, unclassified, unknown	hypothetical protein	-1.78062	0.561601	-0.832382	0.641682	1
PA4789		Hypothetical, unclassified, unknown	conserved hypothetical protein	-1.78051	0.561638	-0.832288	0.648754	1
PA1489		Hypothetical, unclassified, unknown	hypothetical protein	-1.77774	0.562513	-0.830042	0.508298	1
PA4346		Hypothetical, unclassified, unknown	hypothetical protein	-1.77774	0.562513	-0.830042	0.707419	1
PA3325		Hypothetical, unclassified, unknown	conserved hypothetical protein	-1.77686	0.56279	-0.829331	0.379656	1
PA0825		Hypothetical, unclassified, unknown	hypothetical protein	-1.77537	0.563264	-0.828117	1	1
PA1974		Hypothetical, unclassified, unknown	hypothetical protein	-1.77537	0.563264	-0.828117	1	1
PA3371		Hypothetical, unclassified, unknown	hypothetical protein	-1.77387	0.56374	-0.826898	0.780379	1
PA4799		Hypothetical, unclassified, unknown	hypothetical protein	-1.77387	0.56374	-0.826898	0.780379	1
PA1220		Hypothetical, unclassified, unknown	hypothetical protein	-1.77165	0.564446	-0.825093	0.673392	1
PA1231		Hypothetical, unclassified, unknown	conserved hypothetical protein	-1.77165	0.564446	-0.825093	0.673392	1
PA2183		Hypothetical, unclassified, unknown	hypothetical protein	-1.76987	0.565014	-0.823642	0.358665	1
PA3386		Hypothetical, unclassified, unknown	conserved hypothetical protein	-1.76927	0.565204	-0.823156	0.544511	1
PA2699		Hypothetical, unclassified, unknown	hypothetical protein	-1.76387	0.566937	-0.81874	0.453575	1
PA3885	tpbA	Hypothetical, unclassified, unknown	hypothetical protein	-1.76375	0.566974	-0.818646	0.586452	1
PA3765		Hypothetical, unclassified, unknown	hypothetical protein	-1.7623	0.56744	-0.817459	0.635549	1
PA0093		Hypothetical, unclassified, unknown	hypothetical protein	-1.75523	0.569725	-0.811662	0.244963	1
PA1324		Hypothetical, unclassified, unknown	hypothetical protein	-1.74955	0.571577	-0.806981	0.0325951	1
PA5138		Hypothetical, unclassified, unknown	hypothetical protein	-1.74913	0.571711	-0.806641	0.11849	1
PA3923		Hypothetical, unclassified, unknown	hypothetical protein	-1.74821	0.572014	-0.805878	0.24493	1
PA0451		Hypothetical, unclassified, unknown	conserved hypothetical protein	-1.74666	0.57252	-0.804602	0.155	1
PA4319		Hypothetical, unclassified, unknown	conserved hypothetical protein	-1.73669	0.575808	-0.79634	0.143387	1
PA2660		Hypothetical, unclassified, unknown	hypothetical protein	-1.7356	0.57617	-0.795433	0.310596	1
PA1700		Hypothetical, unclassified, unknown	conserved hypothetical protein in type III secretion	-1.72769	0.578808	-0.788844	0.588964	1
PA4323		Hypothetical, unclassified, unknown	hypothetical protein	-1.72765	0.578819	-0.788815	0.173903	1
PA3727		Hypothetical, unclassified, unknown	hypothetical protein	-1.72436	0.579924	-0.786065	0.284465	1
PA5266		Hypothetical, unclassified, unknown	conserved hypothetical protein	-1.72245	0.580569	-0.784461	0.526925	1
PA1466		Hypothetical, unclassified, unknown	hypothetical protein	-1.71539	0.582956	-0.77854	0.375601	1
PA2201		Hypothetical, unclassified, unknown	hypothetical protein	-1.7079	0.585514	-0.772225	0.613124	1
PA2782		Hypothetical, unclassified, unknown	hypothetical protein	-1.7079	0.585514	-0.772225	0.613124	1
PA2221		Hypothetical, unclassified, unknown	conserved hypothetical protein	-1.70728	0.585728	-0.771698	0.1013	1
PA3350		Hypothetical, unclassified, unknown	hypothetical protein	-1.70498	0.586517	-0.769755	0.122181	1
PA2793		Hypothetical, unclassified, unknown	hypothetical protein	-1.70414	0.586807	-0.769042	0.355681	1
PA5233		Hypothetical, unclassified, unknown	hypothetical protein	-1.70239	0.587409	-0.767563	0.421014	1
PA0344		Hypothetical, unclassified, unknown	hypothetical protein	-1.70006	0.588215	-0.765584	0.153864	1
PA0098		Hypothetical, unclassified, unknown	hypothetical protein	-1.69644	0.589471	-0.762508	0.551372	1
PA3493		Hypothetical, unclassified, unknown	conserved hypothetical protein	-1.69644	0.589471	-0.762508	0.551372	1
PA2756		Hypothetical, unclassified, unknown	hypothetical protein	-1.69321	0.590595	-0.759758	0.231867	1
PA4134		Hypothetical, unclassified, unknown	hypothetical protein	-1.69263	0.590795	-0.75927	0.682452	1
PA3140		Hypothetical, unclassified, unknown	hypothetical protein	-1.6924	0.590877	-0.759069	0.449417	1
PA2372		Hypothetical, unclassified, unknown	hypothetical protein	-1.68899	0.592068	-0.756165	0.364984	1
PA2450		Hypothetical, unclassified, unknown	hypothetical protein	-1.68789	0.592457	-0.755218	0.290274	1
PA0172		Hypothetical, unclassified, unknown	hypothetical protein	-1.68735	0.592646	-0.754758	0.417089	1
PA1091	fgtA	Hypothetical, unclassified, unknown	hypothetical protein	-1.68502	0.593466	-0.752762	0.114006	1
PA4683		Hypothetical, unclassified, unknown	hypothetical protein	-1.68127	0.59479	-0.749548	0.757251	1
PA0435		Hypothetical, unclassified, unknown	hypothetical protein	-1.68105	0.594866	-0.749364	0.73697	1
PA3729		Hypothetical, unclassified, unknown	conserved hypothetical protein	-1.67918	0.595528	-0.747758	0.0547957	1
PA1954		Hypothetical, unclassified, unknown	hypothetical protein	-1.67474	0.597106	-0.743941	0.593888	1
PA0262		Hypothetical, unclassified, unknown	conserved hypothetical protein	-1.67204	0.598074	-0.741605	0.0720657	1
PA1963		Hypothetical, unclassified, unknown	hypothetical protein	-1.67038	0.598667	-0.740175	0.487931	1
PA0732		Hypothetical, unclassified, unknown	hypothetical protein	-1.66727	0.599784	-0.737486	0.0680076	1
PA4337		Hypothetical, unclassified, unknown	hypothetical protein	-1.6628	0.601397	-0.733611	0.354841	1
PA2868		Hypothetical, unclassified, unknown	hypothetical protein	-1.66226	0.60159	-0.733147	0.53872	1
PA4838		Hypothetical, unclassified, unknown	hypothetical protein	-1.66062	0.602185	-0.731721	0.380665	1
PA2816		Hypothetical, unclassified, unknown	hypothetical protein	-1.65781	0.603207	-0.729275	0.295832	1
PA0754		Hypothetical, unclassified, unknown	hypothetical protein	-1.65732	0.603383	-0.728854	0.642343	1
PA0126		Hypothetical, unclassified, unknown	hypothetical protein	-1.65533	0.604109	-0.727118	0.323121	1
PA2539		Hypothetical, unclassified, unknown	conserved hypothetical protein	-1.6534	0.604813	-0.72544	0.384794	1
PA4399		Hypothetical, unclassified, unknown	conserved hypothetical protein	-1.65271	0.605065	-0.724837	0.274969	1
PA0614		Hypothetical, unclassified, unknown	hypothetical protein	-1.65139	0.605552	-0.723678	0.256908	1
PA4929		Hypothetical, unclassified, unknown	hypothetical protein	-1.65079	0.605771	-0.723155	0.167632	1
PA2021		Hypothetical, unclassified, unknown	hypothetical protein	-1.65055	0.605859	-0.722945	0.503448	1
PA3289		Hypothetical, unclassified, unknown	hypothetical protein	-1.64198	0.609022	-0.715434	0.855307	1
PA3061	pelD	Hypothetical, unclassified, unknown	hypothetical protein	-1.64127	0.609286	-0.714809	0.721171	1
PA3469		Hypothetical, unclassified, unknown	conserved hypothetical protein	-1.64127	0.609286	-0.714809	0.325944	1
PA3472		Hypothetical, unclassified, unknown	hypothetical protein	-1.63535	0.611488	-0.709603	0.113797	1
PA0170		Hypothetical, unclassified, unknown	hypothetical protein	-1.63412	0.61195	-0.708514	0.700744	1
PA3065		Hypothetical, unclassified, unknown	hypothetical protein	-1.63152	0.612926	-0.706215	0.334324	1
PA2658		Hypothetical, unclassified, unknown	hypothetical protein	-1.63098	0.613129	-0.705738	0.255899	1
PA0125		Hypothetical, unclassified, unknown	hypothetical protein	-1.63003	0.613487	-0.704896	0.371728	1
PA4607		Hypothetical, unclassified, unknown	hypothetical protein	-1.63002	0.613491	-0.704886	0.0491247	1
PA1116		Hypothetical, unclassified, unknown	hypothetical protein	-1.62739	0.614481	-0.70256	0.366652	1
PA3868		Hypothetical, unclassified, unknown	hypothetical protein	-1.62361	0.615912	-0.699203	0.629332	1
PA2367		Hypothetical, unclassified, unknown	hypothetical protein	-1.62325	0.616046	-0.698889	0.975366	1
PA2608		Hypothetical, unclassified, unknown	conserved hypothetical protein	-1.62074	0.617001	-0.696654	0.520722	1
PA0358		Hypothetical, unclassified, unknown	hypothetical protein	-1.61708	0.618398	-0.693392	0.348208	1
PA3894		Hypothetical, unclassified, unknown	probable outer membrane protein precursor	-1.61668	0.618553	-0.69303	0.142178	1
PA1270		Hypothetical, unclassified, unknown	hypothetical protein	-1.61516	0.619134	-0.691676	0.43114	1
PA4392		Hypothetical, unclassified, unknown	conserved hypothetical protein	-1.60925	0.621408	-0.686388	0.582843	1
PA5547		Hypothetical, unclassified, unknown	conserved hypothetical protein	-1.60844	0.621721	-0.68566	0.442286	1
PA3726		Hypothetical, unclassified, unknown	conserved hypothetical protein	-1.60476	0.623146	-0.682357	0.533381	1
PA1870		Hypothetical, unclassified, unknown	hypothetical protein	-1.60169	0.62434	-0.679596	0.773475	1
PA3358		Hypothetical, unclassified, unknown	hypothetical protein	-1.60169	0.62434	-0.679596	0.773475	1
PA0911		Hypothetical, unclassified, unknown	hypothetical protein	-1.59741	0.626013	-0.675735	0.447856	1
PA4894		Hypothetical, unclassified, unknown	hypothetical protein	-1.59504	0.626943	-0.673593	0.511456	1
PA2451		Hypothetical, unclassified, unknown	hypothetical protein	-1.59323	0.627654	-0.671958	1	1
PA2895		Hypothetical, unclassified, unknown	hypothetical protein	-1.58225	0.632013	-0.661974	0.296673	1
PA1510		Hypothetical, unclassified, unknown	hypothetical protein	-1.58117	0.632443	-0.660992	0.202683	1
PA2313		Hypothetical, unclassified, unknown	hypothetical protein	-1.57509	0.634885	-0.655434	0.294824	1
PA3674		Hypothetical, unclassified, unknown	hypothetical protein	-1.5732	0.635646	-0.653705	0.344587	1
PA2434		Hypothetical, unclassified, unknown	hypothetical protein	-1.57148	0.636341	-0.652128	0.38398	1
PA3060	pelE	Hypothetical, unclassified, unknown	hypothetical protein	-1.5701	0.6369	-0.650861	0.363079	1
PA0050		Hypothetical, unclassified, unknown	hypothetical protein	-1.56436	0.639237	-0.645576	1	1
PA0271		Hypothetical, unclassified, unknown	hypothetical protein	-1.56061	0.640774	-0.642112	0.743566	1
PA3335		Hypothetical, unclassified, unknown	hypothetical protein	-1.56002	0.641017	-0.641565	0.428374	1
PA2461		Hypothetical, unclassified, unknown	hypothetical protein	-1.55808	0.641817	-0.639767	0.431294	1
PA4294		Hypothetical, unclassified, unknown	hypothetical protein	-1.55688	0.642311	-0.638656	0.642817	1
PA3985		Hypothetical, unclassified, unknown	conserved hypothetical protein	-1.55673	0.642371	-0.638522	0.391009	1
PA3728		Hypothetical, unclassified, unknown	hypothetical protein	-1.55556	0.642856	-0.637433	0.136747	1
PA2181		Hypothetical, unclassified, unknown	hypothetical protein	-1.55316	0.643847	-0.635209	0.868814	1
PA0615		Hypothetical, unclassified, unknown	hypothetical protein	-1.55136	0.644597	-0.633531	0.170139	1
PA2238	pslH	Hypothetical, unclassified, unknown	hypothetical protein	-1.54991	0.645198	-0.632185	0.51452	1
PA4796		Hypothetical, unclassified, unknown	hypothetical protein	-1.54821	0.645908	-0.6306	0.404535	1
PA0365		Hypothetical, unclassified, unknown	hypothetical protein	-1.54774	0.646102	-0.630166	0.709098	1
PA3911		Hypothetical, unclassified, unknown	conserved hypothetical protein	-1.54704	0.646394	-0.629515	0.286177	1
PA2764		Hypothetical, unclassified, unknown	hypothetical protein	-1.5436	0.647835	-0.626302	0.392759	1
PA2684		Hypothetical, unclassified, unknown	conserved hypothetical protein	-1.54153	0.648706	-0.624364	0.144767	1
PA4111		Hypothetical, unclassified, unknown	hypothetical protein	-1.53779	0.650286	-0.620854	0.499788	1
PA4200		Hypothetical, unclassified, unknown	hypothetical protein	-1.53708	0.650582	-0.620196	0.64409	1
PA3638		Hypothetical, unclassified, unknown	conserved hypothetical protein	-1.53689	0.650663	-0.620017	0.276548	1
PA3287		Hypothetical, unclassified, unknown	conserved hypothetical protein	-1.53515	0.651404	-0.618375	0.689958	1
PA1689		Hypothetical, unclassified, unknown	conserved hypothetical protein	-1.53342	0.652137	-0.616753	0.146902	1
PA1370		Hypothetical, unclassified, unknown	hypothetical protein	-1.53324	0.652214	-0.616582	0.28549	1
PA2548		Hypothetical, unclassified, unknown	hypothetical protein	-1.53115	0.653104	-0.614616	0.577528	1
PA4968		Hypothetical, unclassified, unknown	conserved hypothetical protein	-1.53114	0.653106	-0.61461	0.287944	1
PA4004		Hypothetical, unclassified, unknown	conserved hypothetical protein	-1.52871	0.654148	-0.612312	0.387323	1
PA3808		Hypothetical, unclassified, unknown	conserved hypothetical protein	-1.52635	0.65516	-0.610081	0.311947	1
PA4033		Hypothetical, unclassified, unknown	hypothetical protein	-1.52482	0.655816	-0.608637	0.8719	1
PA4379		Hypothetical, unclassified, unknown	conserved hypothetical protein	-1.52159	0.657206	-0.605581	0.177022	1
PA4340		Hypothetical, unclassified, unknown	hypothetical protein	-1.52125	0.657354	-0.605257	0.332805	1
PA1566		Hypothetical, unclassified, unknown	conserved hypothetical protein	-1.52097	0.657473	-0.604996	0.473668	1
PA3202		Hypothetical, unclassified, unknown	conserved hypothetical protein	-1.52011	0.657849	-0.604172	0.604374	1
PA1762		Hypothetical, unclassified, unknown	hypothetical protein	-1.51996	0.657911	-0.604035	0.669311	1
PA0006		Hypothetical, unclassified, unknown	conserved hypothetical protein	-1.51916	0.65826	-0.603271	0.280852	1
PA0907		Hypothetical, unclassified, unknown	hypothetical protein	-1.51897	0.658341	-0.603093	0.170288	1
PA4800		Hypothetical, unclassified, unknown	hypothetical protein	-1.51859	0.658508	-0.602728	0.52008	1
PA5534		Hypothetical, unclassified, unknown	hypothetical protein	-1.51859	0.658508	-0.602728	0.715025	1
PA4489		Hypothetical, unclassified, unknown	conserved hypothetical protein	-1.51441	0.660324	-0.598754	0.158803	1
PA0542		Hypothetical, unclassified, unknown	conserved hypothetical protein	-1.51285	0.661004	-0.59727	0.166763	1
PA5061		Hypothetical, unclassified, unknown	conserved hypothetical protein	-1.51074	0.661927	-0.595256	0.113131	1
PA5003		Hypothetical, unclassified, unknown	hypothetical protein	-1.50889	0.662741	-0.593483	0.275605	1
PA3345		Hypothetical, unclassified, unknown	hypothetical protein	-1.50807	0.663098	-0.592706	0.664136	1
PA3668		Hypothetical, unclassified, unknown	conserved hypothetical protein	-1.50729	0.663444	-0.591954	0.857297	1
PA5406		Hypothetical, unclassified, unknown	hypothetical protein	-1.50693	0.663601	-0.591611	0.509972	1
PA1728		Hypothetical, unclassified, unknown	hypothetical protein	-1.5036	0.665072	-0.588418	0.157652	1
PA2661		Hypothetical, unclassified, unknown	hypothetical protein	-1.50285	0.665402	-0.587702	0.495775	1
PA3992		Hypothetical, unclassified, unknown	hypothetical protein	-1.50251	0.665554	-0.587373	0.173805	1
PA3846		Hypothetical, unclassified, unknown	hypothetical protein	-1.50171	0.665909	-0.586603	0.120404	1
PA0033		Hypothetical, unclassified, unknown	hypothetical protein	-1.50081	0.666306	-0.585743	0.840981	1
PA1371		Hypothetical, unclassified, unknown	hypothetical protein	-1.49491	0.668938	-0.580056	0.448289	1
PA5343		Hypothetical, unclassified, unknown	hypothetical protein	-1.49436	0.669181	-0.579531	0.374611	1
PA3089		Hypothetical, unclassified, unknown	hypothetical protein	-1.49235	0.670086	-0.577583	0.72147	1
PA5006		Hypothetical, unclassified, unknown	hypothetical protein	-1.48804	0.672025	-0.573414	0.165982	1
PA0474		Hypothetical, unclassified, unknown	hypothetical protein	-1.48675	0.672608	-0.572163	1	1
PA2301		Hypothetical, unclassified, unknown	hypothetical protein	-1.48675	0.672608	-0.572163	1	1
PA2789		Hypothetical, unclassified, unknown	hypothetical protein	-1.48675	0.672608	-0.572163	1	1
PA4888	desB	Hypothetical, unclassified, unknown	conserved hypothetical protein	-1.48675	0.672608	-0.572163	1	1
PA0423	pasP	Hypothetical, unclassified, unknown	conserved hypothetical protein	-1.4846	0.67358	-0.570078	0.28631	1
PA1018		Hypothetical, unclassified, unknown	hypothetical protein	-1.4834	0.674125	-0.568912	0.533558	1
PA4495		Hypothetical, unclassified, unknown	hypothetical protein	-1.48265	0.674467	-0.56818	0.107674	1
PA5306		Hypothetical, unclassified, unknown	conserved hypothetical protein	-1.48139	0.675043	-0.566949	0.306462	1
PA4736		Hypothetical, unclassified, unknown	hypothetical protein	-1.47983	0.675754	-0.565431	0.382951	1
PA0751		Hypothetical, unclassified, unknown	conserved hypothetical protein	-1.47971	0.675809	-0.565312	0.480904	1
PA4802		Hypothetical, unclassified, unknown	hypothetical protein	-1.47964	0.675841	-0.565243	0.96816	1
PA5086		Hypothetical, unclassified, unknown	hypothetical protein	-1.47962	0.675849	-0.565226	0.22888	1
PA5079		Hypothetical, unclassified, unknown	conserved hypothetical protein	-1.47897	0.676148	-0.564589	0.438772	1
PA2530		Hypothetical, unclassified, unknown	hypothetical protein	-1.47857	0.676331	-0.564198	0.300042	1
PA3369		Hypothetical, unclassified, unknown	hypothetical protein	-1.47854	0.676342	-0.564176	0.447941	1
PA0462		Hypothetical, unclassified, unknown	hypothetical protein	-1.47663	0.677216	-0.562312	0.50203	1
PA3294		Hypothetical, unclassified, unknown	hypothetical protein	-1.4754	0.677782	-0.561108	0.626124	1
PA0855		Hypothetical, unclassified, unknown	hypothetical protein	-1.47449	0.678202	-0.560213	0.34126	1
PA1558		Hypothetical, unclassified, unknown	hypothetical protein	-1.47259	0.679075	-0.558357	0.788203	1
PA1668		Hypothetical, unclassified, unknown	hypothetical protein	-1.47259	0.679075	-0.558357	0.589012	1
PA2180		Hypothetical, unclassified, unknown	hypothetical protein	-1.47259	0.679075	-0.558357	1	1
PA3519		Hypothetical, unclassified, unknown	hypothetical protein	-1.47259	0.679075	-0.558357	0.788203	1
PA0736		Hypothetical, unclassified, unknown	hypothetical protein	-1.46508	0.682558	-0.550976	0.467946	1
PA5113		Hypothetical, unclassified, unknown	hypothetical protein	-1.46346	0.683313	-0.549382	0.219412	1
PA0124		Hypothetical, unclassified, unknown	hypothetical protein	-1.46344	0.683319	-0.549368	0.529871	1
PA4046		Hypothetical, unclassified, unknown	hypothetical protein	-1.46297	0.683542	-0.548899	0.56407	1
PA2800		Hypothetical, unclassified, unknown	conserved hypothetical protein	-1.46202	0.683983	-0.547968	0.220257	1
PA0320		Hypothetical, unclassified, unknown	conserved hypothetical protein	-1.4609	0.684512	-0.546853	0.647377	1
PA4677		Hypothetical, unclassified, unknown	hypothetical protein	-1.45859	0.685594	-0.544573	0.689522	1
PA2464		Hypothetical, unclassified, unknown	hypothetical protein	-1.45805	0.685847	-0.544041	0.547459	1
PA1889		Hypothetical, unclassified, unknown	hypothetical protein	-1.45751	0.686101	-0.543508	0.517018	1
PA2486		Hypothetical, unclassified, unknown	hypothetical protein	-1.45724	0.686227	-0.543243	0.515183	1
PA2662		Hypothetical, unclassified, unknown	conserved hypothetical protein	-1.45471	0.68742	-0.540735	0.231026	1
PA3969		Hypothetical, unclassified, unknown	conserved hypothetical protein	-1.45403	0.687742	-0.54006	0.391083	1
PA0054		Hypothetical, unclassified, unknown	conserved hypothetical protein	-1.45186	0.68877	-0.537906	0.621331	1
PA0261		Hypothetical, unclassified, unknown	hypothetical protein	-1.45116	0.689102	-0.53721	0.337067	1
PA1568		Hypothetical, unclassified, unknown	conserved hypothetical protein	-1.4509	0.689227	-0.536949	0.787215	1
PA0267		Hypothetical, unclassified, unknown	hypothetical protein	-1.44996	0.689674	-0.536013	0.422579	1
PA3780		Hypothetical, unclassified, unknown	hypothetical protein	-1.44794	0.690634	-0.534006	1	1
PA1095		Hypothetical, unclassified, unknown	hypothetical protein	-1.44775	0.690726	-0.533816	0.286517	1
PA3897		Hypothetical, unclassified, unknown	hypothetical protein	-1.44714	0.691017	-0.533207	0.758396	1
PA4467		Hypothetical, unclassified, unknown	hypothetical protein	-1.44714	0.691017	-0.533207	0.758396	1
PA2702		Hypothetical, unclassified, unknown	hypothetical protein	-1.44571	0.691703	-0.531775	0.649937	1
PA1577		Hypothetical, unclassified, unknown	hypothetical protein	-1.44154	0.693704	-0.527608	0.458685	1
PA0007		Hypothetical, unclassified, unknown	hypothetical protein	-1.44112	0.693904	-0.527191	0.413091	1
PA5481		Hypothetical, unclassified, unknown	hypothetical protein	-1.44102	0.693952	-0.527092	0.211019	1
PA0919		Hypothetical, unclassified, unknown	hypothetical protein	-1.43568	0.696535	-0.521733	0.373525	1
PA3909	eddB	Hypothetical, unclassified, unknown	hypothetical protein	-1.43539	0.696676	-0.521439	0.591071	1
PA0385		Hypothetical, unclassified, unknown	hypothetical protein	-1.43448	0.697117	-0.520527	0.64988	1
PA1730		Hypothetical, unclassified, unknown	conserved hypothetical protein	-1.4343	0.697202	-0.520351	0.486867	1
PA2685		Hypothetical, unclassified, unknown	conserved hypothetical protein	-1.43382	0.697438	-0.519864	0.254497	1
PA2751		Hypothetical, unclassified, unknown	conserved hypothetical protein	-1.43245	0.698105	-0.518484	0.540545	1
PA0679		Hypothetical, unclassified, unknown	hypothetical protein	-1.42951	0.699538	-0.515525	0.76627	1
PA3042		Hypothetical, unclassified, unknown	hypothetical protein	-1.42719	0.700679	-0.513174	0.408107	1
PA1711	exsE	Hypothetical, unclassified, unknown	hypothetical protein	-1.42717	0.700687	-0.513157	0.39909	1
PA5108		Hypothetical, unclassified, unknown	hypothetical protein	-1.42715	0.700697	-0.513137	0.502489	1
PA1441		Hypothetical, unclassified, unknown	hypothetical protein	-1.42568	0.701422	-0.511646	0.475711	1
PA0339		Hypothetical, unclassified, unknown	hypothetical protein	-1.42193	0.703268	-0.507854	0.511367	1
PA1511		Hypothetical, unclassified, unknown	conserved hypothetical protein	-1.42156	0.703453	-0.507474	0.465537	1
PA3317		Hypothetical, unclassified, unknown	hypothetical protein	-1.41935	0.704547	-0.505231	0.441214	1
PA3789		Hypothetical, unclassified, unknown	hypothetical protein	-1.41797	0.705232	-0.50383	0.235764	1
PA2958		Hypothetical, unclassified, unknown	hypothetical protein	-1.41748	0.705475	-0.503332	0.435076	1
PA2046		Hypothetical, unclassified, unknown	hypothetical protein	-1.41649	0.705971	-0.502319	1	1
PA1463		Hypothetical, unclassified, unknown	hypothetical protein	-1.41513	0.706649	-0.500934	0.249293	1
PA4364		Hypothetical, unclassified, unknown	hypothetical protein	-1.41359	0.707419	-0.499364	0.285892	1
PA0042		Hypothetical, unclassified, unknown	hypothetical protein	-1.41157	0.708432	-0.497299	0.693404	1
PA2864		Hypothetical, unclassified, unknown	conserved hypothetical protein	-1.40886	0.709794	-0.494528	0.496922	1
PA3862	dauB	Hypothetical, unclassified, unknown	hypothetical protein	-1.40881	0.709817	-0.49448	0.350964	1
PA2761		Hypothetical, unclassified, unknown	hypothetical protein	-1.40878	0.709833	-0.494448	0.452749	1
PA1186		Hypothetical, unclassified, unknown	hypothetical protein	-1.40841	0.710021	-0.494067	0.883704	1
PA1267		Hypothetical, unclassified, unknown	hypothetical protein	-1.40841	0.710021	-0.494067	0.883704	1
PA1268		Hypothetical, unclassified, unknown	hypothetical protein	-1.40841	0.710021	-0.494067	0.883704	1
PA5457		Hypothetical, unclassified, unknown	hypothetical protein	-1.40809	0.71018	-0.493743	0.598164	1
PA4681		Hypothetical, unclassified, unknown	hypothetical protein	-1.40741	0.710526	-0.493041	1	1
PA5414		Hypothetical, unclassified, unknown	hypothetical protein	-1.40602	0.711226	-0.49162	0.423064	1
PA3601		Hypothetical, unclassified, unknown	conserved hypothetical protein	-1.40473	0.711879	-0.490296	0.418298	1
PA2282		Hypothetical, unclassified, unknown	hypothetical protein	-1.40447	0.712013	-0.490024	0.697255	1
PA0433		Hypothetical, unclassified, unknown	hypothetical protein	-1.40163	0.713454	-0.487108	0.864484	1
PA5383		Hypothetical, unclassified, unknown	conserved hypothetical protein	-1.4	0.714286	-0.485425	0.738761	1
PA0309		Hypothetical, unclassified, unknown	hypothetical protein	-1.39836	0.715122	-0.483739	0.451494	1
PA3734		Hypothetical, unclassified, unknown	hypothetical protein	-1.39697	0.715834	-0.482304	0.865507	1
PA2151		Hypothetical, unclassified, unknown	conserved hypothetical protein	-1.39657	0.716039	-0.48189	0.890945	1
PA4630		Hypothetical, unclassified, unknown	hypothetical protein	-1.39542	0.71663	-0.480699	0.862534	1
PA1688		Hypothetical, unclassified, unknown	hypothetical protein	-1.39375	0.717487	-0.478975	0.653581	1
PA4017		Hypothetical, unclassified, unknown	conserved hypothetical protein	-1.39311	0.717821	-0.478305	0.273416	1
PA0674	vreA	Hypothetical, unclassified, unknown	hypothetical protein	-1.39231	0.718229	-0.477483	1	1
PA2240	pslJ	Hypothetical, unclassified, unknown	hypothetical protein	-1.39208	0.718349	-0.477242	0.521317	1
PA1205		Hypothetical, unclassified, unknown	conserved hypothetical protein	-1.39133	0.718739	-0.476461	0.256549	1
PA2328		Hypothetical, unclassified, unknown	hypothetical protein	-1.39126	0.718771	-0.476395	0.662444	1
PA1741		Hypothetical, unclassified, unknown	hypothetical protein	-1.3908	0.719008	-0.47592	0.513572	1
PA0200		Hypothetical, unclassified, unknown	hypothetical protein	-1.39049	0.71917	-0.475594	0.257135	1
PA4332		Hypothetical, unclassified, unknown	hypothetical protein	-1.38952	0.719675	-0.474583	0.333773	1
PA3767		Hypothetical, unclassified, unknown	conserved hypothetical protein	-1.38791	0.720506	-0.472918	0.421925	1
PA4580		Hypothetical, unclassified, unknown	conserved hypothetical protein	-1.38703	0.720963	-0.472002	0.53991	1
PA0801		Hypothetical, unclassified, unknown	hypothetical protein	-1.38633	0.721329	-0.471271	0.822605	1
PA3685		Hypothetical, unclassified, unknown	conserved hypothetical protein	-1.38508	0.721979	-0.469971	0.430985	1
PA0076		Hypothetical, unclassified, unknown	hypothetical protein	-1.38296	0.723085	-0.467762	0.408287	1
PA2595		Hypothetical, unclassified, unknown	conserved hypothetical protein	-1.38169	0.723752	-0.466432	0.802665	1
PA4169		Hypothetical, unclassified, unknown	conserved hypothetical protein	-1.38169	0.723752	-0.466432	0.802665	1
PA1773	cmaX	Hypothetical, unclassified, unknown	conserved hypothetical protein	-1.38119	0.724014	-0.46591	0.468001	1
PA2427		Hypothetical, unclassified, unknown	hypothetical protein	-1.38098	0.724125	-0.46569	0.801617	1
PA4325		Hypothetical, unclassified, unknown	hypothetical protein	-1.37991	0.724685	-0.464573	0.481994	1
PA0673		Hypothetical, unclassified, unknown	hypothetical protein	-1.37885	0.725243	-0.463463	1	1
PA3954		Hypothetical, unclassified, unknown	hypothetical protein	-1.37854	0.725405	-0.463141	0.677198	1
PA4394		Hypothetical, unclassified, unknown	conserved hypothetical protein	-1.37829	0.725535	-0.462882	0.227886	1
PA0553		Hypothetical, unclassified, unknown	hypothetical protein	-1.37819	0.725592	-0.46277	0.720835	1
PA4882		Hypothetical, unclassified, unknown	hypothetical protein	-1.37621	0.726636	-0.460696	0.988467	1
PA4322		Hypothetical, unclassified, unknown	conserved hypothetical protein	-1.37596	0.726764	-0.460441	0.731167	1
PA0370		Hypothetical, unclassified, unknown	conserved hypothetical protein	-1.37473	0.727416	-0.459148	0.473859	1
PA4009		Hypothetical, unclassified, unknown	hypothetical protein	-1.37473	0.727416	-0.459148	0.61473	1
PA5412		Hypothetical, unclassified, unknown	hypothetical protein	-1.36848	0.73074	-0.45257	0.47931	1
PA5033		Hypothetical, unclassified, unknown	hypothetical protein	-1.36732	0.731358	-0.451351	0.639149	1
PA0847		Hypothetical, unclassified, unknown	hypothetical protein	-1.36659	0.73175	-0.450578	0.516898	1
PA1181		Hypothetical, unclassified, unknown	conserved hypothetical protein	-1.36655	0.731769	-0.450539	0.342538	1
PA1232		Hypothetical, unclassified, unknown	hypothetical protein	-1.36632	0.731892	-0.450297	0.930315	1
PA3248		Hypothetical, unclassified, unknown	hypothetical protein	-1.36344	0.73344	-0.447249	0.483845	1
PA1791		Hypothetical, unclassified, unknown	hypothetical protein	-1.36307	0.733637	-0.446862	0.451312	1
PA1044		Hypothetical, unclassified, unknown	hypothetical protein	-1.36084	0.734842	-0.444494	0.615221	1
PA2176		Hypothetical, unclassified, unknown	hypothetical protein	-1.36059	0.734974	-0.444235	0.503029	1
PA0550		Hypothetical, unclassified, unknown	conserved hypothetical protein	-1.3604	0.73508	-0.444028	0.826399	1
PA5314		Hypothetical, unclassified, unknown	hypothetical protein	-1.3597	0.735455	-0.443291	0.765279	1
PA4702		Hypothetical, unclassified, unknown	hypothetical protein	-1.35871	0.735991	-0.44224	0.531813	1
PA2779		Hypothetical, unclassified, unknown	hypothetical protein	-1.35474	0.73815	-0.438014	0.308909	1
PA5359		Hypothetical, unclassified, unknown	hypothetical protein	-1.35384	0.738638	-0.437061	0.427512	1
PA4491		Hypothetical, unclassified, unknown	conserved hypothetical protein	-1.35286	0.739173	-0.436016	0.360539	1
PA0938		Hypothetical, unclassified, unknown	hypothetical protein	-1.35228	0.739491	-0.435396	0.308429	1
PA3076		Hypothetical, unclassified, unknown	hypothetical protein	-1.35215	0.739562	-0.435257	0.440372	1
PA5246		Hypothetical, unclassified, unknown	conserved hypothetical protein	-1.35168	0.739821	-0.434753	0.450916	1
PA4371		Hypothetical, unclassified, unknown	hypothetical protein	-1.35028	0.740587	-0.433259	0.774016	1
PA0060		Hypothetical, unclassified, unknown	conserved hypothetical protein	-1.34951	0.741011	-0.432433	0.571154	1
PA1618		Hypothetical, unclassified, unknown	conserved hypothetical protein	-1.34948	0.741026	-0.432404	0.444609	1
PA4141		Hypothetical, unclassified, unknown	hypothetical protein	-1.34937	0.741085	-0.43229	0.201484	1
PA0308		Hypothetical, unclassified, unknown	hypothetical protein	-1.34911	0.741228	-0.432011	0.658605	1
PA1740		Hypothetical, unclassified, unknown	hypothetical protein	-1.34857	0.741526	-0.43143	0.587474	1
PA0711		Hypothetical, unclassified, unknown	hypothetical protein	-1.3479	0.741894	-0.430716	1	1
PA2727		Hypothetical, unclassified, unknown	hypothetical protein	-1.34535	0.743303	-0.427978	0.350645	1
PA2198		Hypothetical, unclassified, unknown	hypothetical protein	-1.34456	0.743738	-0.427134	0.644151	1
PA5052		Hypothetical, unclassified, unknown	hypothetical protein	-1.34423	0.743923	-0.426775	0.397627	1
PA0100		Hypothetical, unclassified, unknown	hypothetical protein	-1.34379	0.744165	-0.426305	0.359862	1
PA2403		Hypothetical, unclassified, unknown	hypothetical protein	-1.34358	0.744282	-0.426078	0.699629	1
PA3322		Hypothetical, unclassified, unknown	hypothetical protein	-1.34275	0.74474	-0.425192	0.740858	1
PA0284		Hypothetical, unclassified, unknown	hypothetical protein	-1.34244	0.744911	-0.424861	1	1
PA2655		Hypothetical, unclassified, unknown	hypothetical protein	-1.34244	0.744911	-0.424861	1	1
PA4487		Hypothetical, unclassified, unknown	conserved hypothetical protein	-1.34205	0.74513	-0.424436	0.296816	1
PA3698		Hypothetical, unclassified, unknown	hypothetical protein	-1.33916	0.746736	-0.42133	0.58032	1
PA3445		Hypothetical, unclassified, unknown	conserved hypothetical protein	-1.33825	0.747244	-0.420349	0.861587	1
PA4820		Hypothetical, unclassified, unknown	hypothetical protein	-1.33825	0.747244	-0.420349	0.643567	1
PA1234		Hypothetical, unclassified, unknown	hypothetical protein	-1.33749	0.747667	-0.419531	0.835621	1
PA5459		Hypothetical, unclassified, unknown	hypothetical protein	-1.33643	0.748264	-0.41838	0.609484	1
PA0824		Hypothetical, unclassified, unknown	hypothetical protein	-1.33602	0.748492	-0.417941	0.801369	1
PA1401		Hypothetical, unclassified, unknown	hypothetical protein	-1.33602	0.748492	-0.417941	0.801369	1
PA1747		Hypothetical, unclassified, unknown	hypothetical protein	-1.33567	0.74869	-0.41756	0.446716	1
PA5109		Hypothetical, unclassified, unknown	hypothetical protein	-1.33546	0.748807	-0.417334	0.421517	1
PA5472		Hypothetical, unclassified, unknown	hypothetical protein	-1.33519	0.748959	-0.41704	0.624356	1
PA2284		Hypothetical, unclassified, unknown	hypothetical protein	-1.3349	0.74912	-0.416732	1	1
PA4039		Hypothetical, unclassified, unknown	hypothetical protein	-1.33361	0.749847	-0.415332	0.464043	1
PA0912		Hypothetical, unclassified, unknown	hypothetical protein	-1.33265	0.750387	-0.414293	0.759174	1
PA1089		Hypothetical, unclassified, unknown	conserved hypothetical protein	-1.33251	0.750466	-0.414142	0.690681	1
PA4016		Hypothetical, unclassified, unknown	hypothetical protein	-1.33189	0.750814	-0.413472	0.429001	1
PA0492		Hypothetical, unclassified, unknown	conserved hypothetical protein	-1.33177	0.75088	-0.413347	0.552041	1
PA1605		Hypothetical, unclassified, unknown	hypothetical protein	-1.33171	0.750914	-0.41328	0.706964	1
PA1353		Hypothetical, unclassified, unknown	hypothetical protein	-1.33153	0.751018	-0.41308	1	1
PA2156		Hypothetical, unclassified, unknown	conserved hypothetical protein	-1.33153	0.751018	-0.41308	1	1
PA3557	arnE	Hypothetical, unclassified, unknown	conserved hypothetical protein	-1.33153	0.751018	-0.41308	1	1
PA4103		Hypothetical, unclassified, unknown	hypothetical protein	-1.33153	0.751018	-0.41308	1	1
PA5115		Hypothetical, unclassified, unknown	conserved hypothetical protein	-1.32786	0.753091	-0.409104	0.641399	1
PA3662		Hypothetical, unclassified, unknown	hypothetical protein	-1.32707	0.753542	-0.40824	0.464657	1
PA0078		Hypothetical, unclassified, unknown	hypothetical protein	-1.32592	0.75419	-0.406999	0.516174	1
PA2596		Hypothetical, unclassified, unknown	conserved hypothetical protein	-1.32515	0.754629	-0.40616	1	1
PA1450		Hypothetical, unclassified, unknown	conserved hypothetical protein	-1.32425	0.755144	-0.405176	0.765502	1
PA4562		Hypothetical, unclassified, unknown	conserved hypothetical protein	-1.32235	0.756232	-0.403099	0.584662	1
PA3819		Hypothetical, unclassified, unknown	conserved hypothetical protein	-1.31938	0.757934	-0.399856	0.256242	1
PA5055		Hypothetical, unclassified, unknown	hypothetical protein	-1.31938	0.757934	-0.399855	0.422385	1
PA0697		Hypothetical, unclassified, unknown	hypothetical protein	-1.31884	0.75824	-0.399274	1	1
PA0460		Hypothetical, unclassified, unknown	hypothetical protein	-1.31682	0.759405	-0.397058	0.356682	1
PA4087		Hypothetical, unclassified, unknown	conserved hypothetical protein	-1.31259	0.761851	-0.39242	1	1
PA4577		Hypothetical, unclassified, unknown	hypothetical protein	-1.31223	0.76206	-0.392024	0.261586	1
PA5103		Hypothetical, unclassified, unknown	hypothetical protein	-1.31146	0.76251	-0.391171	0.45029	1
PA2481		Hypothetical, unclassified, unknown	hypothetical protein	-1.31095	0.762804	-0.390616	0.44152	1
PA2089		Hypothetical, unclassified, unknown	hypothetical protein	-1.30822	0.7644	-0.387601	0.770862	1
PA2754		Hypothetical, unclassified, unknown	conserved hypothetical protein	-1.30784	0.764619	-0.387188	0.30522	1
PA4490		Hypothetical, unclassified, unknown	conserved hypothetical protein	-1.30769	0.764705	-0.387024	0.492543	1
PA3214		Hypothetical, unclassified, unknown	hypothetical protein	-1.30612	0.765625	-0.385289	0.368266	1
PA3722		Hypothetical, unclassified, unknown	hypothetical protein	-1.30289	0.767524	-0.381716	1	1
PA0856		Hypothetical, unclassified, unknown	hypothetical protein	-1.30217	0.767948	-0.38092	0.493367	1
PA1733		Hypothetical, unclassified, unknown	conserved hypothetical protein	-1.30162	0.768275	-0.380306	0.460193	1
PA0082		Hypothetical, unclassified, unknown	hypothetical protein	-1.30151	0.768338	-0.380186	0.368898	1
PA3533		Hypothetical, unclassified, unknown	conserved hypothetical protein	-1.30032	0.769039	-0.37887	0.560907	1
PA1408		Hypothetical, unclassified, unknown	hypothetical protein	-1.30021	0.769105	-0.378747	0.537208	1
PA5480		Hypothetical, unclassified, unknown	hypothetical protein	-1.2974	0.770773	-0.375622	0.769167	1
PA4311		Hypothetical, unclassified, unknown	conserved hypothetical protein	-1.29726	0.770856	-0.375467	0.333582	1
PA3793		Hypothetical, unclassified, unknown	hypothetical protein	-1.29681	0.771126	-0.374962	1	1
PA3675		Hypothetical, unclassified, unknown	hypothetical protein	-1.29624	0.771464	-0.374329	0.436152	1
PA0588		Hypothetical, unclassified, unknown	conserved hypothetical protein	-1.29592	0.771653	-0.373975	0.185248	1
PA4492		Hypothetical, unclassified, unknown	conserved hypothetical protein	-1.29454	0.772478	-0.372435	0.571909	1
PA3488		Hypothetical, unclassified, unknown	hypothetical protein	-1.29431	0.772611	-0.372186	0.866791	1
PA4692		Hypothetical, unclassified, unknown	conserved hypothetical protein	-1.29319	0.773283	-0.370932	0.47586	1
PA5205	PA5205	Hypothetical, unclassified, unknown	conserved hypothetical protein	-1.29306	0.773362	-0.370784	0.321412	1
PA0830		Hypothetical, unclassified, unknown	hypothetical protein	-1.29284	0.773489	-0.370548	0.448218	1
PA0315		Hypothetical, unclassified, unknown	hypothetical protein	-1.29187	0.774074	-0.369457	0.514727	1
PA1360		Hypothetical, unclassified, unknown	conserved hypothetical protein	-1.29159	0.774238	-0.369151	0.757875	1
PA1200		Hypothetical, unclassified, unknown	conserved hypothetical protein	-1.28918	0.77569	-0.366448	0.609718	1
PA2884		Hypothetical, unclassified, unknown	hypothetical protein	-1.28859	0.776039	-0.365799	0.569521	1
PA3090		Hypothetical, unclassified, unknown	hypothetical protein	-1.28727	0.776838	-0.364314	0.915467	1
PA1540		Hypothetical, unclassified, unknown	conserved hypothetical protein	-1.28372	0.778988	-0.360326	0.999738	1
PA2030		Hypothetical, unclassified, unknown	hypothetical protein	-1.28295	0.779454	-0.359465	1	1
PA0329		Hypothetical, unclassified, unknown	conserved hypothetical protein	-1.28242	0.779778	-0.358866	0.458925	1
PA0813		Hypothetical, unclassified, unknown	hypothetical protein	-1.28226	0.779873	-0.35869	0.892076	1
PA0827		Hypothetical, unclassified, unknown	hypothetical protein	-1.28226	0.779873	-0.35869	0.892076	1
PA4473		Hypothetical, unclassified, unknown	hypothetical protein	-1.28167	0.780229	-0.35803	0.510688	1
PA1559		Hypothetical, unclassified, unknown	hypothetical protein	-1.28164	0.780249	-0.357993	0.519616	1
PA3602		Hypothetical, unclassified, unknown	conserved hypothetical protein	-1.28094	0.780679	-0.357199	0.382753	1
PA4746		Hypothetical, unclassified, unknown	conserved hypothetical protein	-1.28033	0.781052	-0.35651	0.368053	1
PA3716		Hypothetical, unclassified, unknown	hypothetical protein	-1.28014	0.781166	-0.356299	0.445386	1
PA2628		Hypothetical, unclassified, unknown	hypothetical protein	-1.28003	0.781231	-0.35618	0.413652	1
PA3576		Hypothetical, unclassified, unknown	hypothetical protein	-1.27864	0.782084	-0.354605	0.634758	1
PA5209		Hypothetical, unclassified, unknown	hypothetical protein	-1.27846	0.782194	-0.354402	0.672949	1
PA5137		Hypothetical, unclassified, unknown	hypothetical protein	-1.27775	0.782623	-0.35361	0.529844	1
PA0368		Hypothetical, unclassified, unknown	conserved hypothetical protein	-1.27697	0.783104	-0.352723	0.692869	1
PA3836		Hypothetical, unclassified, unknown	hypothetical protein	-1.27694	0.783123	-0.352689	0.543113	1
PA1873		Hypothetical, unclassified, unknown	hypothetical protein	-1.2769	0.783147	-0.352645	1	1
PA2753		Hypothetical, unclassified, unknown	hypothetical protein	-1.27614	0.783615	-0.351784	0.301717	1
PA2823		Hypothetical, unclassified, unknown	conserved hypothetical protein	-1.27404	0.784905	-0.349411	0.532067	1
PA0161		Hypothetical, unclassified, unknown	hypothetical protein	-1.2736	0.785177	-0.348911	0.637292	1
PA2017		Hypothetical, unclassified, unknown	hypothetical protein	-1.27154	0.786446	-0.34658	0.355964	1
PA4950		Hypothetical, unclassified, unknown	conserved hypothetical protein	-1.27053	0.787071	-0.345434	0.651608	1
PA4970		Hypothetical, unclassified, unknown	conserved hypothetical protein	-1.26946	0.787738	-0.344212	0.587243	1
PA1356		Hypothetical, unclassified, unknown	hypothetical protein	-1.26913	0.787943	-0.343837	1	1
PA2167		Hypothetical, unclassified, unknown	hypothetical protein	-1.26913	0.787943	-0.343837	1	1
PA3748		Hypothetical, unclassified, unknown	conserved hypothetical protein	-1.26895	0.788056	-0.34363	0.636182	1
PA3343		Hypothetical, unclassified, unknown	hypothetical protein	-1.26772	0.788819	-0.342234	0.370185	1
PA2218		Hypothetical, unclassified, unknown	hypothetical protein	-1.26739	0.789021	-0.341865	0.91436	1
PA0737		Hypothetical, unclassified, unknown	hypothetical protein	-1.266	0.789887	-0.340281	0.45323	1
PA0371		Hypothetical, unclassified, unknown	hypothetical protein	-1.26515	0.790421	-0.339306	0.434938	1
PA2874		Hypothetical, unclassified, unknown	hypothetical protein	-1.2645	0.790826	-0.338568	1	1
PA5269		Hypothetical, unclassified, unknown	hypothetical protein	-1.26411	0.79107	-0.338123	0.585523	1
PA0841		Hypothetical, unclassified, unknown	hypothetical protein	-1.26394	0.791176	-0.337929	0.586905	1
PA1645		Hypothetical, unclassified, unknown	hypothetical protein	-1.26394	0.791176	-0.337929	0.83019	1
PA3566		Hypothetical, unclassified, unknown	conserved hypothetical protein	-1.26293	0.79181	-0.336773	0.570899	1
PA5178		Hypothetical, unclassified, unknown	conserved hypothetical protein	-1.26184	0.792496	-0.335525	0.366243	1
PA4335		Hypothetical, unclassified, unknown	hypothetical protein	-1.2618	0.792521	-0.33548	1	1
PA4390		Hypothetical, unclassified, unknown	hypothetical protein	-1.26179	0.792528	-0.335467	0.652239	1
PA0581		Hypothetical, unclassified, unknown	conserved hypothetical protein	-1.26109	0.792965	-0.33467	0.577935	1
PA1509		Hypothetical, unclassified, unknown	hypothetical protein	-1.26087	0.793102	-0.334422	0.350862	1
PA4035		Hypothetical, unclassified, unknown	hypothetical protein	-1.26012	0.793577	-0.333559	0.677603	1
PA1667		Hypothetical, unclassified, unknown	hypothetical protein	-1.25988	0.793725	-0.333288	0.545825	1
PA5139		Hypothetical, unclassified, unknown	hypothetical protein	-1.25934	0.794067	-0.332667	0.467204	1
PA1190		Hypothetical, unclassified, unknown	conserved hypothetical protein	-1.25729	0.79536	-0.330321	0.565459	1
PA0586		Hypothetical, unclassified, unknown	conserved hypothetical protein	-1.25571	0.796359	-0.328508	0.416495	1
PA2799		Hypothetical, unclassified, unknown	hypothetical protein	-1.25563	0.796414	-0.32841	0.558417	1
PA5023		Hypothetical, unclassified, unknown	conserved hypothetical protein	-1.25552	0.796482	-0.328287	0.816532	1
PA4584		Hypothetical, unclassified, unknown	conserved hypothetical protein	-1.2553	0.796622	-0.328033	0.581826	1
PA4318		Hypothetical, unclassified, unknown	hypothetical protein	-1.2538	0.797575	-0.326307	0.725266	1
PA1096		Hypothetical, unclassified, unknown	hypothetical protein	-1.25279	0.798217	-0.325148	0.639719	1
PA1734		Hypothetical, unclassified, unknown	hypothetical protein	-1.25278	0.798222	-0.325137	0.604804	1
PA3340		Hypothetical, unclassified, unknown	hypothetical protein	-1.25182	0.798836	-0.324028	0.63489	1
PA3688		Hypothetical, unclassified, unknown	hypothetical protein	-1.25015	0.799904	-0.322102	0.816905	1
PA3919		Hypothetical, unclassified, unknown	conserved hypothetical protein	-1.24919	0.800518	-0.320994	0.470049	1
PA0957		Hypothetical, unclassified, unknown	hypothetical protein	-1.24894	0.800678	-0.320705	0.704982	1
PA2723		Hypothetical, unclassified, unknown	hypothetical protein	-1.24789	0.801352	-0.319492	1	1
PA2438		Hypothetical, unclassified, unknown	hypothetical protein	-1.24627	0.802394	-0.317618	0.603908	1
PA0290		Hypothetical, unclassified, unknown	hypothetical protein	-1.24547	0.802907	-0.316696	0.566749	1
PA3982		Hypothetical, unclassified, unknown	conserved hypothetical protein	-1.24545	0.802922	-0.316669	0.66644	1
PA5290		Hypothetical, unclassified, unknown	conserved hypothetical protein	-1.24504	0.803187	-0.316193	0.546179	1
PA1839		Hypothetical, unclassified, unknown	hypothetical protein	-1.24431	0.803657	-0.315348	0.814968	1
PA1970		Hypothetical, unclassified, unknown	hypothetical protein	-1.24431	0.803657	-0.315348	1	1
PA4836		Hypothetical, unclassified, unknown	hypothetical protein	-1.24431	0.803657	-0.315348	0.943463	1
PA5026		Hypothetical, unclassified, unknown	hypothetical protein	-1.24431	0.803657	-0.315348	0.866787	1
PA3119		Hypothetical, unclassified, unknown	conserved hypothetical protein	-1.24226	0.804986	-0.312964	0.41428	1
PA2540		Hypothetical, unclassified, unknown	conserved hypothetical protein	-1.24185	0.805253	-0.312487	0.400459	1
PA2200		Hypothetical, unclassified, unknown	conserved hypothetical protein	-1.24139	0.805548	-0.311957	1	1
PA4510		Hypothetical, unclassified, unknown	conserved hypothetical protein	-1.23997	0.806471	-0.310305	0.984529	1
PA5088		Hypothetical, unclassified, unknown	hypothetical protein	-1.23957	0.80673	-0.309842	0.508784	1
PA5001		Hypothetical, unclassified, unknown	hypothetical protein	-1.23879	0.807239	-0.308932	0.432718	1
PA0045		Hypothetical, unclassified, unknown	hypothetical protein	-1.23839	0.807499	-0.308468	0.737399	1
PA2839		Hypothetical, unclassified, unknown	conserved hypothetical protein	-1.2383	0.807559	-0.30836	0.621417	1
PA2728		Hypothetical, unclassified, unknown	hypothetical protein	-1.23582	0.80918	-0.305467	0.543745	1
PA4352		Hypothetical, unclassified, unknown	conserved hypothetical protein	-1.2355	0.809391	-0.305092	0.384383	1
PA1679		Hypothetical, unclassified, unknown	hypothetical protein	-1.2341	0.810304	-0.303465	0.665194	1
PA1494		Hypothetical, unclassified, unknown	conserved hypothetical protein	-1.23384	0.810478	-0.303156	0.345962	1
PA4317		Hypothetical, unclassified, unknown	hypothetical protein	-1.22828	0.814147	-0.296639	0.723393	1
PA3224		Hypothetical, unclassified, unknown	hypothetical protein	-1.22659	0.81527	-0.29465	0.48415	1
PA3351	flgM	Hypothetical, unclassified, unknown	hypothetical protein	-1.22619	0.815536	-0.294179	0.542342	1
PA1069		Hypothetical, unclassified, unknown	hypothetical protein	-1.22526	0.81615	-0.293093	0.388385	1
PA2228		Hypothetical, unclassified, unknown	hypothetical protein	-1.22501	0.816322	-0.292791	0.690134	1
PA4474		Hypothetical, unclassified, unknown	conserved hypothetical protein	-1.22472	0.816515	-0.29245	0.488447	1
PA5114		Hypothetical, unclassified, unknown	hypothetical protein	-1.22445	0.816695	-0.292131	0.588298	1
PA4350		Hypothetical, unclassified, unknown	conserved hypothetical protein	-1.22392	0.817048	-0.291508	0.530203	1
PA3066		Hypothetical, unclassified, unknown	hypothetical protein	-1.22271	0.817855	-0.290083	0.776506	1
PA2560		Hypothetical, unclassified, unknown	hypothetical protein	-1.22267	0.817886	-0.290029	0.873266	1
PA5102		Hypothetical, unclassified, unknown	hypothetical protein	-1.22267	0.817886	-0.290029	0.873266	1
PA1934		Hypothetical, unclassified, unknown	hypothetical protein	-1.22108	0.818946	-0.28816	0.570635	1
PA3468		Hypothetical, unclassified, unknown	conserved hypothetical protein	-1.22105	0.818964	-0.288127	0.763765	1
PA3064	pelA	Hypothetical, unclassified, unknown	hypothetical protein	-1.22066	0.819231	-0.287658	0.794291	1
PA5198		Hypothetical, unclassified, unknown	conserved hypothetical protein	-1.22028	0.819487	-0.287207	0.587088	1
PA4877		Hypothetical, unclassified, unknown	hypothetical protein	-1.22012	0.819591	-0.287023	0.743432	1
PA4916		Hypothetical, unclassified, unknown	hypothetical protein	-1.2197	0.819871	-0.286531	0.611653	1
PA1592		Hypothetical, unclassified, unknown	hypothetical protein	-1.2191	0.82028	-0.285811	0.4379	1
PA0259		Hypothetical, unclassified, unknown	hypothetical protein	-1.21899	0.820352	-0.285685	0.524366	1
PA4923		Hypothetical, unclassified, unknown	conserved hypothetical protein	-1.2186	0.820614	-0.285225	0.881294	1
PA2803		Hypothetical, unclassified, unknown	hypothetical protein	-1.2183	0.820814	-0.284873	0.716199	1
PA0022		Hypothetical, unclassified, unknown	conserved hypothetical protein	-1.2181	0.820948	-0.284637	0.884019	1
PA4582		Hypothetical, unclassified, unknown	conserved hypothetical protein	-1.21778	0.82117	-0.284248	0.50545	1
PA3755		Hypothetical, unclassified, unknown	conserved hypothetical protein	-1.21586	0.822462	-0.281979	0.602745	1
PA0015		Hypothetical, unclassified, unknown	hypothetical protein	-1.21487	0.823135	-0.2808	0.65324	1
PA0587		Hypothetical, unclassified, unknown	conserved hypothetical protein	-1.21466	0.823274	-0.280555	0.351178	1
PA3500		Hypothetical, unclassified, unknown	conserved hypothetical protein	-1.21454	0.82336	-0.280404	1	1
PA3012		Hypothetical, unclassified, unknown	hypothetical protein	-1.21443	0.823434	-0.280274	0.644106	1
PA1943		Hypothetical, unclassified, unknown	hypothetical protein	-1.21442	0.823437	-0.28027	0.778596	1
PA2659		Hypothetical, unclassified, unknown	hypothetical protein	-1.21341	0.824125	-0.279064	0.614905	1
PA1951		Hypothetical, unclassified, unknown	hypothetical protein	-1.21307	0.824356	-0.278661	0.815177	1
PA1043		Hypothetical, unclassified, unknown	hypothetical protein	-1.21186	0.825181	-0.277218	0.529619	1
PA2529		Hypothetical, unclassified, unknown	hypothetical protein	-1.21009	0.826385	-0.275115	0.659422	1
PA1325		Hypothetical, unclassified, unknown	conserved hypothetical protein	-1.21009	0.826388	-0.275109	1	1
PA3941		Hypothetical, unclassified, unknown	hypothetical protein	-1.21009	0.826388	-0.275109	0.956317	1
PA0613		Hypothetical, unclassified, unknown	hypothetical protein	-1.20995	0.826478	-0.274951	0.709952	1
PA0735		Hypothetical, unclassified, unknown	hypothetical protein	-1.20989	0.82652	-0.274878	0.699417	1
PA3055		Hypothetical, unclassified, unknown	hypothetical protein	-1.20969	0.826658	-0.274637	0.542405	1
PA3864	dauR	Hypothetical, unclassified, unknown	hypothetical protein	-1.20811	0.827741	-0.272748	0.552668	1
PA0116		Hypothetical, unclassified, unknown	hypothetical protein	-1.20787	0.827902	-0.272468	0.557235	1
PA2581		Hypothetical, unclassified, unknown	hypothetical protein	-1.20724	0.828333	-0.271718	0.507076	1
PA4005		Hypothetical, unclassified, unknown	conserved hypothetical protein	-1.20621	0.829043	-0.270481	0.428892	1
PA4357		Hypothetical, unclassified, unknown	conserved hypothetical protein	-1.20564	0.829432	-0.269805	0.660402	1
PA1126		Hypothetical, unclassified, unknown	hypothetical protein	-1.20481	0.830008	-0.268803	0.653574	1
PA0311		Hypothetical, unclassified, unknown	hypothetical protein	-1.20478	0.830028	-0.268768	0.543103	1
PA5330		Hypothetical, unclassified, unknown	hypothetical protein	-1.20439	0.830299	-0.268298	0.517806	1
PA4944	hfq	Hypothetical, unclassified, unknown	conserved hypothetical protein	-1.20327	0.831072	-0.266955	0.605478	1
PA0269		Hypothetical, unclassified, unknown	conserved hypothetical protein	-1.20266	0.831487	-0.266234	0.485563	1
PA3552	arnB	Hypothetical, unclassified, unknown	conserved hypothetical protein	-1.2026	0.831532	-0.266157	0.823865	1
PA3616		Hypothetical, unclassified, unknown	conserved hypothetical protein	-1.20232	0.831723	-0.265825	0.812282	1
PA4708	phuT	Hypothetical, unclassified, unknown	hypothetical protein	-1.20225	0.83177	-0.265743	0.976872	1
PA2289		Hypothetical, unclassified, unknown	conserved hypothetical protein	-1.20009	0.833273	-0.263139	0.625624	1
PA3037		Hypothetical, unclassified, unknown	hypothetical protein	-1.19955	0.833647	-0.262491	0.728097	1
PA2045		Hypothetical, unclassified, unknown	conserved hypothetical protein	-1.19814	0.83463	-0.260791	1	1
PA3275		Hypothetical, unclassified, unknown	conserved hypothetical protein	-1.19814	0.83463	-0.260791	1	1
PA4649		Hypothetical, unclassified, unknown	hypothetical protein	-1.19814	0.83463	-0.260791	1	1
PA4703		Hypothetical, unclassified, unknown	hypothetical protein	-1.19814	0.83463	-0.260791	1	1
PA3003		Hypothetical, unclassified, unknown	hypothetical protein	-1.19532	0.836596	-0.257397	0.409299	1
PA5458		Hypothetical, unclassified, unknown	hypothetical protein	-1.19519	0.836684	-0.257244	1	1
PA2562		Hypothetical, unclassified, unknown	hypothetical protein	-1.19401	0.837516	-0.255811	0.485761	1
PA3952		Hypothetical, unclassified, unknown	hypothetical protein	-1.19395	0.837558	-0.255739	0.781194	1
PA5156		Hypothetical, unclassified, unknown	hypothetical protein	-1.19387	0.83761	-0.25565	0.881017	1
PA0935		Hypothetical, unclassified, unknown	conserved hypothetical protein	-1.19362	0.837786	-0.255347	0.470209	1
PA3740		Hypothetical, unclassified, unknown	hypothetical protein	-1.19332	0.837998	-0.254982	0.652353	1
PA2679		Hypothetical, unclassified, unknown	hypothetical protein	-1.19277	0.838385	-0.254316	0.645123	1
PA1597		Hypothetical, unclassified, unknown	hypothetical protein	-1.1922	0.838785	-0.253626	0.594403	1
PA0446		Hypothetical, unclassified, unknown	conserved hypothetical protein	-1.19156	0.839238	-0.252847	0.428063	1
PA3747		Hypothetical, unclassified, unknown	conserved hypothetical protein	-1.19036	0.840083	-0.251396	0.734955	1
PA0356		Hypothetical, unclassified, unknown	hypothetical protein	-1.18981	0.840474	-0.250725	1	1
PA4163		Hypothetical, unclassified, unknown	hypothetical protein	-1.18746	0.842135	-0.247876	0.767935	1
PA2768		Hypothetical, unclassified, unknown	hypothetical protein	-1.18697	0.842482	-0.247283	0.98988	1
PA2762		Hypothetical, unclassified, unknown	hypothetical protein	-1.18672	0.842656	-0.246984	0.774798	1
PA0040		Hypothetical, unclassified, unknown	conserved hypothetical protein	-1.1865	0.842817	-0.246708	0.753776	1
PA3713	spdH	Hypothetical, unclassified, unknown	hypothetical protein	-1.18556	0.843482	-0.24557	0.565871	1
PA5292	pchP	Hypothetical, unclassified, unknown	phosphorylcholine phosphatase	-1.18538	0.843609	-0.245353	0.901502	1
PA3505		Hypothetical, unclassified, unknown	hypothetical protein	-1.18327	0.845115	-0.242781	1	1
PA5537		Hypothetical, unclassified, unknown	hypothetical protein	-1.18258	0.84561	-0.241935	1	1
PA2353		Hypothetical, unclassified, unknown	conserved hypothetical protein	-1.18182	0.846149	-0.241016	0.888595	1
PA0833		Hypothetical, unclassified, unknown	hypothetical protein	-1.18162	0.846297	-0.240763	0.630205	1
PA4075		Hypothetical, unclassified, unknown	hypothetical protein	-1.18002	0.847444	-0.238809	0.801602	1
PA1492		Hypothetical, unclassified, unknown	hypothetical protein	-1.1798	0.847604	-0.238538	0.966068	1
PA0349		Hypothetical, unclassified, unknown	hypothetical protein	-1.17951	0.847806	-0.238193	0.88848	1
PA0481		Hypothetical, unclassified, unknown	hypothetical protein	-1.17951	0.847806	-0.238193	0.736433	1
PA4115		Hypothetical, unclassified, unknown	conserved hypothetical protein	-1.17828	0.848692	-0.236686	0.600816	1
PA4684		Hypothetical, unclassified, unknown	hypothetical protein	-1.17625	0.850161	-0.234191	0.961684	1
PA4476		Hypothetical, unclassified, unknown	hypothetical protein	-1.17548	0.850719	-0.233245	0.579276	1
PA5185		Hypothetical, unclassified, unknown	conserved hypothetical protein	-1.17543	0.850753	-0.233188	0.91714	1
PA0012		Hypothetical, unclassified, unknown	hypothetical protein	-1.17541	0.850764	-0.233169	1	1
PA0030		Hypothetical, unclassified, unknown	hypothetical protein	-1.17409	0.85172	-0.231549	0.696805	1
PA3606		Hypothetical, unclassified, unknown	conserved hypothetical protein	-1.17318	0.852385	-0.230423	0.876131	1
PA3851		Hypothetical, unclassified, unknown	hypothetical protein	-1.17272	0.852719	-0.229857	0.672202	1
PA3354		Hypothetical, unclassified, unknown	hypothetical protein	-1.17152	0.85359	-0.228385	0.474872	1
PA1638		Hypothetical, unclassified, unknown	conserved hypothetical protein	-1.17149	0.853612	-0.228348	0.825695	1
PA1837		Hypothetical, unclassified, unknown	hypothetical protein	-1.17133	0.853728	-0.228152	0.985607	1
PA4791		Hypothetical, unclassified, unknown	hypothetical protein	-1.17123	0.853802	-0.228026	0.652436	1
PA0612	ptrB	Hypothetical, unclassified, unknown	hypothetical protein	-1.17088	0.85406	-0.227591	1	1
PA0758		Hypothetical, unclassified, unknown	hypothetical protein	-1.17021	0.854547	-0.226769	0.835584	1
PA3489		Hypothetical, unclassified, unknown	conserved hypothetical protein	-1.17009	0.854633	-0.226623	0.859466	1
PA3270		Hypothetical, unclassified, unknown	hypothetical protein	-1.16961	0.854983	-0.226032	0.690309	1
PA0457		Hypothetical, unclassified, unknown	hypothetical protein	-1.16843	0.85585	-0.22457	1	1
PA2915		Hypothetical, unclassified, unknown	hypothetical protein	-1.16838	0.855887	-0.224508	0.848046	1
PA2928		Hypothetical, unclassified, unknown	hypothetical protein	-1.16797	0.856185	-0.224006	1	1
PA0921		Hypothetical, unclassified, unknown	hypothetical protein	-1.16739	0.856609	-0.223291	0.9086	1
PA4536		Hypothetical, unclassified, unknown	hypothetical protein	-1.16696	0.856927	-0.222756	0.875206	1
PA5237		Hypothetical, unclassified, unknown	conserved hypothetical protein	-1.16688	0.856987	-0.222656	0.58989	1
PA5533		Hypothetical, unclassified, unknown	hypothetical protein	-1.16675	0.857082	-0.222495	0.698627	1
PA3310		Hypothetical, unclassified, unknown	conserved hypothetical protein	-1.16673	0.857093	-0.222476	0.39889	1
PA2501		Hypothetical, unclassified, unknown	hypothetical protein	-1.16654	0.857233	-0.222241	0.502037	1
PA5106		Hypothetical, unclassified, unknown	conserved hypothetical protein	-1.16614	0.857527	-0.221746	0.368897	1
PA2663	ppyR	Hypothetical, unclassified, unknown	hypothetical protein	-1.16605	0.857596	-0.22163	0.627597	1
PA0574		Hypothetical, unclassified, unknown	hypothetical protein	-1.16605	0.857598	-0.221627	0.722069	1
PA4921		Hypothetical, unclassified, unknown	hypothetical protein	-1.16573	0.857831	-0.221234	0.65331	1
PA0096		Hypothetical, unclassified, unknown	hypothetical protein	-1.16482	0.858502	-0.220107	0.802673	1
PA3631		Hypothetical, unclassified, unknown	conserved hypothetical protein	-1.1642	0.858956	-0.219344	0.647551	1
PA3461		Hypothetical, unclassified, unknown	conserved hypothetical protein	-1.16388	0.859194	-0.218944	0.935223	1
PA4766		Hypothetical, unclassified, unknown	conserved hypothetical protein	-1.1634	0.859547	-0.218352	0.792511	1
PA3359		Hypothetical, unclassified, unknown	hypothetical protein	-1.16315	0.859731	-0.218043	0.844502	1
PA3564		Hypothetical, unclassified, unknown	conserved hypothetical protein	-1.16315	0.859731	-0.218043	0.844502	1
PA4488		Hypothetical, unclassified, unknown	conserved hypothetical protein	-1.16313	0.859753	-0.218007	0.488248	1
PA0312		Hypothetical, unclassified, unknown	conserved hypothetical protein	-1.16289	0.859924	-0.217718	0.620818	1
PA3286		Hypothetical, unclassified, unknown	hypothetical protein	-1.1618	0.860732	-0.216364	0.706512	1
PA2575		Hypothetical, unclassified, unknown	hypothetical protein	-1.16148	0.860968	-0.215969	0.693399	1
PA1331		Hypothetical, unclassified, unknown	conserved hypothetical protein	-1.16109	0.861256	-0.215485	0.978381	1
PA2946		Hypothetical, unclassified, unknown	hypothetical protein	-1.15981	0.862207	-0.213894	0.859663	1
PA2713		Hypothetical, unclassified, unknown	conserved hypothetical protein	-1.15979	0.862227	-0.213861	0.662128	1
PA3255		Hypothetical, unclassified, unknown	hypothetical protein	-1.15861	0.8631	-0.212401	0.675787	1
PA0461		Hypothetical, unclassified, unknown	conserved hypothetical protein	-1.15593	0.865107	-0.209049	0.58407	1
PA5363		Hypothetical, unclassified, unknown	hypothetical protein	-1.15492	0.865862	-0.207791	0.828731	1
PA1030		Hypothetical, unclassified, unknown	hypothetical protein	-1.15462	0.866082	-0.207424	0.588559	1
PA4674		Hypothetical, unclassified, unknown	conserved hypothetical protein	-1.15408	0.866493	-0.20674	0.4931	1
PA5424		Hypothetical, unclassified, unknown	conserved hypothetical protein	-1.15363	0.866833	-0.206175	0.779341	1
PA1613		Hypothetical, unclassified, unknown	hypothetical protein	-1.15333	0.867054	-0.205806	0.86388	1
PA1029		Hypothetical, unclassified, unknown	hypothetical protein	-1.1533	0.867077	-0.205768	0.648273	1
PA0894		Hypothetical, unclassified, unknown	hypothetical protein	-1.15244	0.867721	-0.204696	0.943292	1
PA1167		Hypothetical, unclassified, unknown	hypothetical protein	-1.15244	0.867721	-0.204696	0.943292	1
PA4530		Hypothetical, unclassified, unknown	conserved hypothetical protein	-1.15211	0.867973	-0.204279	0.957618	1
PA3634		Hypothetical, unclassified, unknown	conserved hypothetical protein	-1.15209	0.867989	-0.204251	0.774334	1
PA5502		Hypothetical, unclassified, unknown	hypothetical protein	-1.1519	0.868129	-0.204019	0.738266	1
PA3010		Hypothetical, unclassified, unknown	hypothetical protein	-1.15157	0.868383	-0.203597	0.557782	1
PA4656		Hypothetical, unclassified, unknown	conserved hypothetical protein	-1.15129	0.868594	-0.203246	0.918814	1
PA4069		Hypothetical, unclassified, unknown	hypothetical protein	-1.1505	0.869184	-0.202267	0.885324	1
PA0820		Hypothetical, unclassified, unknown	hypothetical protein	-1.1505	0.869189	-0.202258	0.682386	1
PA2245	pslO	Hypothetical, unclassified, unknown	hypothetical protein	-1.15035	0.869301	-0.202071	0.877584	1
PA3309		Hypothetical, unclassified, unknown	conserved hypothetical protein	-1.14983	0.86969	-0.201427	0.529339	1
PA2117		Hypothetical, unclassified, unknown	hypothetical protein	-1.14835	0.870816	-0.199561	1	1
PA5422		Hypothetical, unclassified, unknown	hypothetical protein	-1.14815	0.870965	-0.199313	0.605341	1
PA3764		Hypothetical, unclassified, unknown	conserved hypothetical protein	-1.14688	0.871932	-0.197712	0.631675	1
PA0968		Hypothetical, unclassified, unknown	conserved hypothetical protein	-1.1467	0.872064	-0.197494	0.739514	1
PA5202		Hypothetical, unclassified, unknown	hypothetical protein	-1.14561	0.872899	-0.196113	0.872134	1
PA0960		Hypothetical, unclassified, unknown	hypothetical protein	-1.1444	0.873819	-0.194594	1	1
PA5135		Hypothetical, unclassified, unknown	conserved hypothetical protein	-1.14357	0.874455	-0.193543	0.732487	1
PA3290		Hypothetical, unclassified, unknown	hypothetical protein	-1.14257	0.875217	-0.192288	0.579132	1
PA4828		Hypothetical, unclassified, unknown	conserved hypothetical protein	-1.14163	0.875942	-0.191093	0.681779	1
PA4624		Hypothetical, unclassified, unknown	hypothetical protein	-1.14139	0.876122	-0.190796	0.866048	1
PA2833		Hypothetical, unclassified, unknown	conserved hypothetical protein	-1.14126	0.876225	-0.190626	0.969538	1
PA3577		Hypothetical, unclassified, unknown	hypothetical protein	-1.14126	0.876225	-0.190626	0.969538	1
PA3991		Hypothetical, unclassified, unknown	hypothetical protein	-1.14126	0.876225	-0.190626	0.969538	1
PA3615		Hypothetical, unclassified, unknown	hypothetical protein	-1.14074	0.876627	-0.189965	0.563272	1
PA3267		Hypothetical, unclassified, unknown	hypothetical protein	-1.14058	0.876747	-0.189768	0.777052	1
PA1522		Hypothetical, unclassified, unknown	hypothetical protein	-1.13941	0.877648	-0.188286	0.969745	1
PA3125		Hypothetical, unclassified, unknown	hypothetical protein	-1.13903	0.877942	-0.187803	0.662963	1
PA4661	pagL	Hypothetical, unclassified, unknown	hypothetical protein	-1.13838	0.878442	-0.186981	0.628369	1
PA2606		Hypothetical, unclassified, unknown	conserved hypothetical protein	-1.13759	0.879053	-0.185978	0.935724	1
PA4712		Hypothetical, unclassified, unknown	hypothetical protein	-1.13729	0.879286	-0.185595	1	1
PA1367		Hypothetical, unclassified, unknown	hypothetical protein	-1.13699	0.879513	-0.185224	0.929469	1
PA5507		Hypothetical, unclassified, unknown	hypothetical protein	-1.13675	0.879697	-0.184921	0.829556	1
PA0490		Hypothetical, unclassified, unknown	hypothetical protein	-1.13547	0.880689	-0.183296	0.916021	1
PA3497		Hypothetical, unclassified, unknown	hypothetical protein	-1.13547	0.880689	-0.183296	0.916021	1
PA0536		Hypothetical, unclassified, unknown	hypothetical protein	-1.13115	0.884054	-0.177794	0.796197	1
PA4345		Hypothetical, unclassified, unknown	hypothetical protein	-1.1306	0.884484	-0.177093	0.807387	1
PA1643		Hypothetical, unclassified, unknown	conserved hypothetical protein	-1.13038	0.884659	-0.176807	0.772916	1
PA3720		Hypothetical, unclassified, unknown	hypothetical protein	-1.12882	0.885885	-0.174809	0.942628	1
PA1350		Hypothetical, unclassified, unknown	hypothetical protein	-1.12735	0.887036	-0.172936	1	1
PA5329		Hypothetical, unclassified, unknown	conserved hypothetical protein	-1.12711	0.887226	-0.172626	0.63204	1
PA3731		Hypothetical, unclassified, unknown	conserved hypothetical protein	-1.12696	0.887345	-0.172433	0.745849	1
PA3347		Hypothetical, unclassified, unknown	hypothetical protein	-1.12623	0.887915	-0.171507	0.671303	1
PA2222		Hypothetical, unclassified, unknown	hypothetical protein	-1.12471	0.889115	-0.169558	1	1
PA5227		Hypothetical, unclassified, unknown	conserved hypothetical protein	-1.12454	0.88925	-0.16934	0.529941	1
PA2710		Hypothetical, unclassified, unknown	hypothetical protein	-1.12423	0.889498	-0.168937	1	1
PA0943		Hypothetical, unclassified, unknown	hypothetical protein	-1.1215	0.891663	-0.165429	0.80057	1
PA1488		Hypothetical, unclassified, unknown	hypothetical protein	-1.1209	0.892141	-0.164657	0.831365	1
PA3435		Hypothetical, unclassified, unknown	conserved hypothetical protein	-1.12043	0.892517	-0.164048	1	1
PA0861		Hypothetical, unclassified, unknown	hypothetical protein	-1.12041	0.89253	-0.164027	0.567011	1
PA0069		Hypothetical, unclassified, unknown	conserved hypothetical protein	-1.12024	0.892664	-0.163811	0.827387	1
PA5509		Hypothetical, unclassified, unknown	hypothetical protein	-1.11944	0.893302	-0.16278	1	1
PA5002		Hypothetical, unclassified, unknown	hypothetical protein	-1.1181	0.894376	-0.161046	0.810706	1
PA4362		Hypothetical, unclassified, unknown	hypothetical protein	-1.118	0.894458	-0.160914	0.725922	1
PA3200		Hypothetical, unclassified, unknown	conserved hypothetical protein	-1.11726	0.895047	-0.159964	0.901573	1
PA0360		Hypothetical, unclassified, unknown	hypothetical protein	-1.11632	0.895801	-0.158751	0.487351	1
PA0062		Hypothetical, unclassified, unknown	hypothetical protein	-1.11626	0.89585	-0.158671	1	1
PA1680		Hypothetical, unclassified, unknown	hypothetical protein	-1.11583	0.896191	-0.158123	0.974015	1
PA3390		Hypothetical, unclassified, unknown	hypothetical protein	-1.11516	0.896732	-0.157252	0.982288	1
PA3960		Hypothetical, unclassified, unknown	hypothetical protein	-1.11506	0.89681	-0.157126	1	1
PA0497		Hypothetical, unclassified, unknown	hypothetical protein	-1.11466	0.897133	-0.156607	1	1
PA2543		Hypothetical, unclassified, unknown	conserved hypothetical protein	-1.11452	0.897249	-0.156419	0.954086	1
PA3799		Hypothetical, unclassified, unknown	conserved hypothetical protein	-1.11422	0.897486	-0.156039	0.705008	1
PA0305		Hypothetical, unclassified, unknown	hypothetical protein	-1.11381	0.89782	-0.155501	0.953039	1
PA2081	kynB	Hypothetical, unclassified, unknown	hypothetical protein	-1.11339	0.898159	-0.154957	0.621393	1
PA4387		Hypothetical, unclassified, unknown	conserved hypothetical protein	-1.11266	0.898746	-0.154014	0.793696	1
PA0569		Hypothetical, unclassified, unknown	hypothetical protein	-1.1125	0.898877	-0.153804	0.868133	1
PA3835		Hypothetical, unclassified, unknown	hypothetical protein	-1.11239	0.898966	-0.153662	1	1
PA4106		Hypothetical, unclassified, unknown	conserved hypothetical protein	-1.11192	0.899342	-0.153057	0.950178	1
PA3453		Hypothetical, unclassified, unknown	conserved hypothetical protein	-1.1118	0.899446	-0.152892	0.703041	1
PA2827		Hypothetical, unclassified, unknown	conserved hypothetical protein	-1.11077	0.90028	-0.151554	0.714538	1
PA3484		Hypothetical, unclassified, unknown	hypothetical protein	-1.1104	0.900574	-0.151083	0.553953	1
PA1372		Hypothetical, unclassified, unknown	hypothetical protein	-1.10979	0.901068	-0.150293	0.85029	1
PA3422		Hypothetical, unclassified, unknown	hypothetical protein	-1.10916	0.901584	-0.149466	0.767855	1
PA1451		Hypothetical, unclassified, unknown	conserved hypothetical protein	-1.10906	0.901661	-0.149343	1	1
PA4699		Hypothetical, unclassified, unknown	hypothetical protein	-1.10843	0.902173	-0.148524	0.705903	1
PA1895		Hypothetical, unclassified, unknown	hypothetical protein	-1.1083	0.902283	-0.148349	1	1
PA4754		Hypothetical, unclassified, unknown	hypothetical protein	-1.10755	0.902896	-0.147368	0.844868	1
PA3377		Hypothetical, unclassified, unknown	conserved hypothetical protein	-1.10708	0.903278	-0.146758	1	1
PA5284		Hypothetical, unclassified, unknown	hypothetical protein	-1.1048	0.905143	-0.143782	0.964856	1
PA0434		Hypothetical, unclassified, unknown	hypothetical protein	-1.10444	0.905434	-0.143319	0.855285	1
PA1746		Hypothetical, unclassified, unknown	hypothetical protein	-1.10443	0.905444	-0.143302	0.577824	1
PA0141		Hypothetical, unclassified, unknown	conserved hypothetical protein	-1.10441	0.905464	-0.143271	0.678162	1
PA4445		Hypothetical, unclassified, unknown	conserved hypothetical protein	-1.10346	0.906241	-0.142034	0.915117	1
PA4798		Hypothetical, unclassified, unknown	hypothetical protein	-1.10305	0.906575	-0.141502	1	1
PA1542		Hypothetical, unclassified, unknown	hypothetical protein	-1.10236	0.907148	-0.14059	0.782649	1
PA4475		Hypothetical, unclassified, unknown	conserved hypothetical protein	-1.10229	0.907202	-0.140504	0.689705	1
PA1114		Hypothetical, unclassified, unknown	hypothetical protein	-1.10136	0.907968	-0.139287	1	1
PA4040		Hypothetical, unclassified, unknown	hypothetical protein	-1.10132	0.908003	-0.139231	0.682011	1
PA4391		Hypothetical, unclassified, unknown	hypothetical protein	-1.10108	0.908196	-0.138925	0.824733	1
PA3815	iscR	Hypothetical, unclassified, unknown	conserved hypothetical protein	-1.10065	0.908553	-0.138357	0.93917	1
PA5007		Hypothetical, unclassified, unknown	hypothetical protein	-1.09948	0.909521	-0.136821	0.785788	1
PA4735		Hypothetical, unclassified, unknown	hypothetical protein	-1.09909	0.909845	-0.136307	0.633776	1
[truncated: 3,683 more rows]
